# Supplementary material for: Seasonal Alterations in Organic Phosphorus Metabolism Drive the Phosphorus Economy of Annual Growth in F. sylvatica Trees on P-Impoverished Soil
Source: Front Plant Sci. 2018 Jun 6;9:723. doi: 10.3389/fpls.2018.00723 (PMC5998604; doi:10.3389/fpls.2018.00723)
Supplement: Supplementary Table S1 — Polar metabolites identified in buds/leaves, bark, wood, xylem sap, and phloem exudates. [file Table_1.XLSX]

## Sheet: leaves
unit	[rel. peak area]
harvest	October					February					April					June
site	Conventwald		Tuttlingen			Conventwald		Tuttlingen			Conventwald		Tuttlingen			Conventwald		Tuttlingen
compound	mean	stdev.	mean	stdev.		mean	stdev.	mean	stdev.		mean	stdev.	mean	stdev.		mean	stdev.	mean	stdev.
1-Methyladenosine_2	0.0166298	0.010273	0.00631697	0.00141161		0	0	0.000612667	0.000233934		0.00289808	0.00165431	0.00284216	0.00119767		0.00573446	0.00158996	0.00160625	0.000490107
2,6-Diaminopimelate	0.00124057	0.00214873	0.00254679	0.00108646		0.000670154	0.000608307	0	0		0.00322925	0.00305183	0	0		0.00401726	0.00348	0.00367046	0.000112405
2,6-Diaminopimelate;5-Methoxytryptamine	0	0	0	0		0.000249333	0.000431858	0	0		0	0	0	0		0	0	0	0
2-Aminoadipate	2.936	0.948878	2.08845	0.373614		0.00701236	0.0032491	0.0198753	0.00606593		0.170034	0.0671157	0.235027	0.051385		0.00838597	0.000744398	0.008261	0.00189961
2-Aminobutyrate;DimethylGly;MethylAla;2-Aminoisobutyrate	0.00518825	0.00357194	0.00475369	0.000778957		0	0	0	0		0.00323062	0.00294621	0.00373155	0.000528514		0	0	0	0
2-Aminobutyrate;MethylAla;2-Aminoisobutyrate	0.0134614	0.00291387	0.00816604	0.000963309		0.00831523	0.00130732	0.00726998	0.000320237		0.0480178	0.0269473	0.0540601	0.00929489		0.00268377	0.0023532	0.00261403	0.00230538
2-Aminophenol	0	0	0	0		0	0	0	0		0.00272279	0.00269624	0.000625655	0.00108367		0	0	0	0
2-DeoxyG6P	0.0817736	0.105648	0.00712956	0.00269352		0.255455	0.229094	0.152904	0.0953645		6.90417	4.73098	2.91457	2.64962		0.631485	0.160502	0.122164	0.0901577
2-Isopropylmalate	0.116679	0.0435305	0.0638789	0.00964656		0.00966349	0.00429656	0.0110129	0.00640241		0.226507	0.168717	0.355602	0.0804566		0.0410466	0.00294047	0.0205733	0.00475445
2-MethylSer	0.000657509	0.00113884	0	0		0.0212962	0.00831383	0.0843418	0.12738		0.0247484	0.0098852	0.0143308	0.00440643		0.00321531	0.000102967	0.00147719	0.00132553
3-Aminobutyrate	0	0	0	0		0	0	0	0		0.00142553	0.00246908	0.00343585	0.000423494		0	0	0	0
3-Aminoisobutyrate	0.139318	0.0771711	0.153399	0.0371757		0	0	0	0		0.0158662	0.00636555	0.0169875	0.00386797		0	0	0	0
3-Aminopropanediol	0.00107181	0.00185643	0.00119094	0.00206278		0	0	0	0		0.00507594	0.00879178	0.00118433	0.00205132		0	0	0	0
3-Aminopyrrolidine	2.60858	0.389019	2.49709	0.100661		2.16152	0.116942	2.11594	0.0294341		2.18349	0.0468539	2.11992	0.0717353		2.14265	0.114355	2.14391	0.0525532
3-Dehydroshikimate	0.0121688	0.0144677	0	0		0.00282171	0.00109742	0.00389494	0.0012358		0.0175049	0.00971258	0.00374469	0.00196041		0.00718802	0.00431239	0.00230487	0.00199774
3-Hydroxypyruvate	0.0698491	0.0249094	0.0432141	0.00908776		0.0224378	0.00427614	0.0146285	0.00125765		0.0328878	0.011233	0.0212769	0.00441365		0.151163	0.0278223	0.0782939	0.0101138
3-Methyladenine	0	0	0	0		0.0021009	0.00106214	0.00511247	0.00360475		0.00552921	0.00186312	0.00871015	0.000901166		0	0	0	0
3-MethylHis	0.00551156	0.00529313	0.000622667	0.00107849		0.0492868	0.00399248	0.0448166	0.0065978		0.115653	0.0576448	0.101082	0.0182779		0.0103907	0.000274467	0.00788303	0.00193542
4-Amino-3-hydroxybutanoate	0	0	0	0		0	0	0	0		0.000613522	0.00106265	0.00666252	0.00979709		0.000765302	0.00132554	0	0
4-Coumarate;Coumarate	0.0102557	0.0089553	0.0234941	0.0213512		0.00209364	0.00362628	0.00646117	0.00157551		0.0163616	0.00680732	0.0133365	0.00285508		0	0	0.00652536	0.00586309
4-Hydroxyphenylpyruvate	0.15748	0.0397688	0.140656	0.00590156		0.0258004	0.0132849	0.0327151	0.00727048		0.339363	0.166955	0.315379	0.0726592		0.39686	0.0607907	0.432206	0.0500222
4-Methyl-5-thiazoleethanol	0	0	0	0		0	0	0	0		0.00644904	0.00132138	0.00308017	0.00153641		0	0	0	0
4-Methylpyrazole	0.00178557	0.0030927	0	0		0	0	0	0		0.00317932	0.00297124	0.0116779	0.00217328		0	0	0	0
4-Oxovalerate	0	0	0	0		0.0012161	0.00210634	0	0		0.00427109	0.00374424	0	0		0	0	0	0
4-Pyridoxate	0.441838	0.0702538	0.57898	0.0294802		0.0404086	0.0123952	0.0810043	0.027108		0.300226	0.133071	1.3413	0.534322		0.125552	0.0275391	0.12714	0.0201919
5-Amino-4-oxovalerate	0.0107776	0.00032573	0.00504637	0.000130414		0.00211993	0.000294703	0.00221245	0.000874546		0.0120276	0.00844387	0.00462244	0.000785567		0.0168704	0.000374487	0.0109542	0.00018082
5-Amino-4-oxovalerate;N-Acetyl-b-Ala	0.00403647	0.000358456	0.00443399	0.00120201		0.000380909	0.000659753	0	0		0.00403821	0.00364727	0.00219827	0.00193232		0.00747531	0.00163901	0.00193443	0.000598548
5-Aminopentanoate	0.616706	0.288222	0.170805	0.0540223		0.0118873	0.00166709	0.0180983	0.00771552		0.0166466	0.00242434	0.0298135	0.0102583		0.0112178	0.00080727	0.012486	0.00249717
5-HydroxyTrp	0.00935115	0.00639381	0.00565514	0.00207569		0.00375723	0.00206887	0.00260043	0.00450408		0.00421618	0.00210624	0.00423718	0.000730431		0	0	0.0033384	0.00331833
5-Methylcytosine	0.0140756	0.00324698	0.012404	0.00295325		0.0153332	0.000959939	0.0135459	0.00310091		0.0142991	0.00108317	0.0119649	0.00197526		0.0134659	0.00157162	0.012921	0.00244169
5-Oxohexanoate;4-Methyl-2-oxovalerate;4-Oxohexanoate	0.0147136	0.00126854	0.01003	0.000743343		0	0	0	0		0	0	0	0		0.0126624	0.00206259	0.0127511	0.0023568
5-OxoPro	0.0732892	0.000828265	0.0600027	0.0169595		0.0163148	0.00361855	0.0170513	0.005412		0.0909147	0.0389218	0.111577	0.0253196		0.0239573	0.0021377	0.0169203	0.00260376
6-Hydroxynicotinate	0	0	0	0		0	0	0	0		0	0	0	0		0	0	0	0
ABA	0	0	0.000788813	0.000900179		0.00281984	0.000350984	0.00232027	0.000754796		0	0	0	0		0	0	9.23333e-05	0.000159926
Acetylcholine	0	0	0	0		0	0	0	0		0	0	0	0		0	0	0	0
Adenine	0.0223333	0.00645053	0.0191496	0.00818251		0.00343236	0.00067914	0.0040248	0.000889887		0.0268738	0.0166589	0.0153165	0.00252549		0.0137447	0.00639471	0.00903396	0.00120365
Adenosine	0.0320518	0.0116755	0.0218835	0.00685244		0.00330455	0.00120596	0.00631868	0.00315765		0.0282188	0.0206046	0.0271779	0.0171295		0.0205468	0.00814637	0.0116219	0.002541
Adipate	0.00268375	0.00252449	0.00344177	0.00596133		0.00321141	0.00120347	0.0717076	0.113916		0.00725863	0.00661837	0.0225552	0.00885		0	0	0.00471367	0.00408298
ADP	0.00332821	0.000803752	0.000780333	8.1617e-05		0.00143269	0.000340749	0.00156747	0.000642918		0.00885593	0.00612918	0.00395236	0.00140113		0.00486151	0.00079554	0.00410247	0.000639159
Adrenaline	0	0	0.00103749	0.00090897		0.000337823	0.000585126	0	0		0	0	0	0		0	0	0	0
Agmatine	0	0	0	0		0	0	0	0		0.0023368	0.00404746	0.0089017	0.00420621		0	0	0	0
AICAR	0.0196367	0.00452414	0.01599	0.00700272		0.0171132	0.00658122	0.0146334	0.00363573		0.0455957	0.0141545	0.0729569	0.0245031		0.0167367	0.00943464	0.00725759	0.00138534
a-Ketoglutarate	0	0	0	0		0	0	0	0		0.323652	0.325963	0.100704	0.174425		0.403026	0.364648	0.300746	0.0537519
Ala	1.86632	0.175702	1.36401	0.0828595		0.393345	0.0605454	0.357683	0.0485692		3.5959	1.83843	6.30506	0.383441		1.65276	0.28044	0.695875	0.278348
Ala;b-Ala;Sarcosine	0.00244042	8.70115e-05	0.00181981	0.00203329		0.000506816	0.000877832	0.00085809	0.00148626		0.000916585	0.00158757	0.00915673	0.00337173		0.00266594	0.00266954	0	0
Allantoate	0.38382	0.0270767	0.326416	0.0385945		0.0593349	0.00394694	0.0931464	0.0382453		0.0529125	0.0225481	0.062578	0.00753066		0.312864	0.0372779	0.338473	0.0437676
Allantoin	0	0	0	0		0.000353415	0.000612133	0.00170397	0.00208265		0	0	0	0		0.000186333	0.000322739	0	0
AMP	0.0225929	0.00161242	0.0273436	0.0077432		0.0160439	0.00295037	0.0178699	0.00262124		0.0378505	0.0149982	0.0281398	0.00246608		0.120598	0.0150135	0.0587967	0.021744
Anthranilate	0.173743	0.0363242	0.115025	0.0272118		0.0385092	0.0135184	0.0190416	0.00669408		0.0594272	0.0407912	0.146164	0.025234		0.003383	0.00272358	0.00340584	0.00139628
Anthranilate;p-Aminobenzoate	0.0759919	0.0239449	0.043935	0.0147819		0.00962018	0.00261611	0.00609472	0.00189894		0.109431	0.0674801	0.075903	0.0365199		0.158799	0.0155966	0.0997466	0.00851682
Arg	0.734584	0.11257	0.149036	0.0226842		11.4637	3.75948	13.133	3.76901		1.88873	0.510829	5.63618	0.110608		0.324402	0.374481	0.0332771	0.023423
Arginosuccinate	0.00171265	0.00150859	0.00228594	0.00198619		0.00549135	0.00114896	0.00618466	0.000810359		0.00724519	0.00227262	0.0134244	0.00238473		0	0	0.000176333	0.000305418
Asn	12.0216	2.00776	4.41023	0.71597		2.23232	1.13048	3.60685	1.26352		22.6328	6.55535	29.5339	1.04543		0.141436	0.0553577	0.0559582	0.010413
Asn;IsoAsn;3-Ureidopropionate	0.0670387	0.0158407	0.0273295	0.0080614		0.00707815	0.00987522	0.0281576	0.0231427		0.115509	0.00989507	0.24248	0.0549406		0.000367362	0.00063629	0	0
Asp	2.42451	0.734894	1.78679	0.728348		3.23749	0.237992	4.00896	0.295602		9.33868	3.16357	9.64233	0.879795		2.21436	0.345248	1.77629	0.480871
Aspartame	0.0047641	0.00273106	0.00369528	0.001232		0	0	0	0		0.000991527	0.000909605	0.000946691	0.000840534		0.000196	0.000339482	0.000232333	0.000402413
ATP	0.000841874	0.00145817	0	0		0	0	0	0		0.00274387	0.00475252	0.000760196	0.0013167		0	0	0.000538185	0.000932163
b-Ala	0.317133	0.113008	0.302753	0.0508008		0.00859969	0.00473034	0.0133257	0.00446424		0.260135	0.043269	0.405649	0.0674457		0.00817586	0.000846544	0.00570876	0.000201358
b-Ala;Sarcosine	0.0057266	0.00176237	0.0105182	0.010667		0.00473412	0.00654948	0.00387973	0.00594924		0.00384212	0.00467218	0.0242802	0.0211539		0.00507995	0.00879873	0	0
Benzoylformate;Carboxybenzaldehyde	0.044393	0.00921087	0.0440861	0.00392509		0.000314333	0.000544441	0.00232341	0.00203297		0	0	0	0		0.0802867	0.0258929	0.102285	0.0118743
Benzylsuccinate	0.0481011	0.0237713	0.018632	0.00378541		0.00188506	0.000478586	0.00185049	0.000493221		0.00519926	0.000368773	0.00569048	0.00192412		0.0129939	0.00275739	0.015927	0.00509369
Betaine	0.384549	0.140148	0.675092	0.254539		0.361521	0.0690533	0.513138	0.132702		0.487635	0.0554218	0.626117	0.0655739		0.185931	0.0547043	0.150916	0.0319286
beta-NMN	0.0874874	0.0441854	0.0590951	0.0145733		0.076626	0.0357474	0.117338	0.0230648		0.36258	0.325729	0.27621	0.1438		0.0629281	0.0368149	0.0141221	0.00324066
Betonicine	0.00505825	0.00245696	0.00658031	0.00252872		0.56298	0.0772156	0.484444	0.0307759		0.380894	0.0602725	0.594196	0.0585523		0.00829275	0.00488051	0.00583678	0.0013084
b-Tyr	0.00167764	0.00290575	0.0016065	0.00252886		0	0	0	0		0.00103	0.00152831	0	0		0.0108132	0.00170982	0.00202414	0.00132344
Caffeate	0.0325163	0.00427131	0.0275543	0.00316199		0.00479412	0.00424986	0.00566538	0.00530811		0.0427176	0.0189488	0.0211524	0.0122338		0.0412044	0.00398768	0.032067	0.0096917
Caffeine	0.0554717	0.00631787	0.0288594	0.0021088		0.0213622	0.00457424	0.0220789	0.0035127		0.0223389	0.00264433	0.0238037	0.000737597		0.0273736	0.00242804	0.0135719	0.00485023
cAMP	0	0	0	0		0.000292333	0.000506336	0.000666955	0.000583595		0	0	0	0		0	0	0	0
Carnitine	0.0164328	0.00722606	0.0364679	0.00452173		0.00609202	0.00169481	0.0106005	0.00664799		0.00227084	0.000101745	0.00529431	0.00231521		0.00216127	0.00210649	0.00104676	0.00181305
Carnosin	0.000475958	0.000824384	0.00893625	0.00517095		0	0	0	0		0.00517107	0.00768133	0.0179263	0.0190417		0	0	0.000617634	0.00106977
Castanospermine	0.000624027	0.00108085	0	0		0.00107912	0.00186909	0	0		0.00173839	0.000758448	0.00536962	0.00202706		0	0	0	0
cGMP	0.000717115	0.00124208	0	0		0.000404333	0.000367791	0.000470333	0.000414078		0.000589926	0.000565261	0.000159667	0.000276551		0	0	0	0
Chlorogenate	2.68507	2.04246	0.65815	0.0992285		3.31549	2.04399	3.30712	1.31266		70.795	38.9387	31.5387	17.0305		11.7655	0.355855	4.35681	1.20558
Choline	1.38585	0.210185	0.643432	0.0569949		0.933349	0.217494	0.733657	0.294543		1.98236	0.275366	3.7461	0.226278		0.940751	0.256469	1.35163	0.854569
cis-Aconitate;trans-Aconitate	0.0250132	0.0115777	0.0304607	0.0118801		0.0148781	0.0043616	0.0137355	0.00159845		0.0332287	0.0172507	0.0235192	0.0187042		0.0148345	0.000983247	0.0142132	0.00467093
Citramalate	0.0172736	0.00794214	0.0121676	0.00552211		0.0160479	0.00571937	0.00921902	0.00247884		0.0311855	0.00329179	0.0323603	0.00429353		0.0292737	0.0155811	0.0179572	0.0101802
Citrate	0.950029	0.19501	1.01284	0.521312		7.12174	1.40372	5.92157	2.35042		1.69922	1.34169	2.01257	0.155074		1.20601	0.229792	3.16428	0.669604
Citrulline	0.0702709	0.0271386	0.0305933	0.00152954		0.0014411	0.000562215	0.00145827	0.000657847		0.0341274	0.0228281	0.035408	0.0106998		0.00867597	0.000939675	0.0089634	0.00310201
Coumarate	0.00925496	0.0160301	0.00246023	0.00426124		0	0	0	0		0.0276138	0.010908	0.00262169	0.00454089		0	0	0	0
Creatine	0	0	0	0		0	0	0	0		0	0	0.000554925	0.000961158		0	0	0	0
Creatinine	0	0	0	0		0	0	0	0		0	0	0	0		0	0	0	0
CTP	0	0	0	0		0	0	0	0		0.000189667	0.000328512	0.000122667	0.000212465		0	0	0	0
Cyclohexylamine	0.0270206	0.00126566	0.0274502	0.000569896		0.0226079	0.00158063	0.0229158	0.00132159		0.0207925	0.00276514	0.023005	0.000345623		0.024261	0.00222214	0.0237351	0.0031504
Cys	0.0126927	0.00396617	0.00190525	0.00170328		0.0012232	0.00107466	0	0		0.00288217	0.00249616	0.00387365	0.000809143		0.00310949	0.00108017	0.00280029	0.00245537
CySSG	0.0129831	0.00219416	0.00895864	0.00174902		0.000353	7e-06	0.000441	0.000261969		0.00447368	0.00277495	0.00612147	0.00322266		0.000849003	0.0010701	0.00218589	0.00145183
CysSG	0.021445	0.00485858	0.0191528	0.00370506		0.00185274	0.00024609	0.00382516	0.000676294		0.0099179	0.00463274	0.0183601	0.00579142		0.00392986	0.00100349	0.00574272	0.000587115
Cystathionine	0.00210045	0.00314998	0.00621882	0.000764542		0.000796706	0.000310565	0.00180008	0.00218012		0.0111486	0.00928457	0.0115589	0.0133464		0.000575	0.000179056	0.0025657	0.0011131
Cystine	0.0310612	0.00818838	0.0146907	0.00311901		8.03333e-05	0.000139141	0.000622075	0.000583106		0.0114812	0.0107089	0.00407177	0.00230797		0.0212003	0.00954745	0.01164	0.00363977
Cytidine	0.0181138	0.00222429	0.0152562	0.00247014		0.00392481	0.00119939	0.00609638	0.00148272		0.0178381	0.0104844	0.0163231	0.00197362		0.0110542	0.00183275	0.00494287	0.000661968
Cytosine	0.0141058	0.00120829	0.0129605	0.00167509		0.00381615	0.000876546	0.00316949	0.000655591		0.00424651	0.00051331	0.00372635	0.000657931		0.00672765	0.000358511	0.00493294	0.000553045
dCMP	0.00500274	0.00184863	0.00738829	0.00138172		0.0126349	0.00187607	0.0129837	0.00308067		0.0157665	0.00444899	0.0225619	0.00805334		0.00483272	0.000588472	0.00415238	0.00277564
Deoxyadenosine	0.00149589	0.00131927	0.0014126	0.00128726		0.000136667	0.000236714	0	0		0.000372	0.000322721	0	0		0.00181623	0.000497375	0.000716772	0.000627256
Deoxycytidine	0.0077357	0.00325271	0.00726942	0.00186151		0.0027026	0.000816652	0.0033299	0.000752929		0.0136765	0.00613535	0.00950655	0.000991024		0.00554496	0.00125562	0.0031434	0.000824151
Deoxyguanosine	0.0132304	0.00891398	0.00681402	0.00336353		0.00115703	0.00025433	0.000892406	0.000567083		0.00114479	0.000697217	0.00560924	0.00425279		0.000885333	9.80833e-05	0.000894847	0.000972135
Deoxyinosine	0.0209126	0.00417971	0.0181367	0.0043117		0.00923475	0.00211796	0.00636308	0.00119507		0.00570845	0.00571568	0.0182813	0.0150841		0.0101046	0.00879586	0.0016758	0.00290257
DHAP	0	0	0	0		0	0	0	0		0.0134589	0.00660841	0.00706578	0.0061513		0.00204371	0.00177541	0.000998747	0.00088392
Diethanolamine;Aminomethylpropanediol	0.0586471	0.0112128	0.055414	0.0161566		0.070143	0.0107118	0.0356097	0.00530636		0.0398624	0.00149021	0.0583926	0.0154377		0.0466679	0.0184292	0.0607802	0.031099
Digalacturonate	0.0264292	0.00479127	0.0220569	0.00679705		0.0075174	0.00195821	0.00670664	0.00137886		0	0	0.0196339	0.00574073		0.0256092	0.00486835	0.0136302	0.00473543
Dihydrofolate	0.000583479	0.00101062	0.000295	0.000510955		0	0	7.33333e-05	0.000127017		0.00066891	0.00115859	0.000466417	0.000807859		0.0025608	0.000590154	0.000828164	0.00143442
Dimethylbenzimidazole	0.00530686	0.000329742	0.00469625	0.00092427		0.0020516	0.000221835	0.00205926	0.000640992		0.00129303	0.00125014	0.00254684	0.000781338		0.00380117	0.00040144	0.00239493	4.60249e-05
DOPA	0.000326667	0.000565803	0	0		0.00417125	0.00158481	0.00444745	0.000939539		0.00558942	0.00100153	0.00729329	0.00228731		0	0	0	0
dTMP	0.00138564	0.000170728	0.00138915	0.000703386		0.000775751	0.00082896	0.000619108	0.00065582		0.00637639	0.00142008	0.00259049	0.00372187		0.000859636	0.000787193	0.00139871	0.00141737
dTTP	0.00235113	0.00169669	0.00257659	0.00252336		0.000305333	0.000285255	0.000274333	0.000245663		0.00289878	0.00296645	0.00213948	0.000745777		0.0114818	0.00397509	0.00493361	0.00172392
dUMP	0	0	0	0		0.000377	0.000373549	0.000617	0.000538216		0	0	0	0		0	0	0	0
FAD	0.00025	0.000433013	0.000461	0.000494921		0	0	0	0		0.00076191	0.000699719	8.13333e-05	0.000140873		0	0	0.00172174	0.001078
Fumarate	0.0896445	0.0315081	0.159746	0.062052		0.0654404	0.0845509	0.067282	0.0745599		0.0531127	0.0246663	0.0784693	0.0123987		0.0456012	0.00167283	0.0331269	0.00522841
G1P;M6P	0.00662449	0.00240469	0.00584405	0.00199034		0.00599039	0.00172726	0.0137871	0.000998407		0.106634	0.0541939	0.0631114	0.00868708		0.0181501	0.00424302	0.0110252	0.00115098
G6P;F6P;M6P	0.126289	0.0298148	0.0822702	0.0108777		0.11217	0.0236469	0.159311	0.00422974		1.14607	0.483678	1.1201	0.103841		0.243968	0.030367	0.154171	0.024313
GA3	0.0302416	0.0056044	0.0266386	0.00372079		0.0269298	0.00342042	0.0210718	0.00198656		0.00964869	0.011302	0.016328	0.0141503		0.0230569	0.019973	0	0
GABA	0.554962	0.175228	0.47187	0.157824		0.065558	0.0172444	0.0519284	0.0213805		0.48596	0.414051	0.640821	0.218622		0.335944	0.064082	0.303591	0.124035
GalN	0.0346083	0.0126489	0.0100898	0.000181105		0.000273333	0.000473427	0	0		0.002952	0.000867068	0.00430618	0.00033962		0.00450665	0.00103054	0.00250349	0.00221218
GDP	0	0	0	0		0	0	0	0		0.000823181	0.000527319	9.93333e-05	0.00017205		0	0	0	0
GDP-glucose	0	0	0.000143	0.000247683		0	0	0.000178667	0.00030946		0	0	0	0		0	0	0.000380667	0.000391949
Gentisate	0.0044851	0.00126697	0.00881809	0.00208608		0.00586687	0.00309284	0.0114262	0.0159641		0.0153111	0.0123512	0.00790964	0.00101366		0.00541838	0.000487116	0.003016	0.00134511
g-gluBCA	0.0432297	0.00318175	0.032908	0.0118476		0.0137728	0.000527696	0.0182453	0.00871549		0.0152441	0.00182731	0.0126072	0.00140816		0.0247507	0.00411369	0.0170815	0.00190849
g-Glu-Cys	0.0303428	0.00370248	0.0118099	0.00479803		0.00720735	0.00283938	0.00691379	0.000972559		0.0113495	0.00376476	0.00965968	0.00183592		0.0162144	0.00120379	0.00606198	0.00172985
g-Guanidinobutyrate	0.0720389	0.00949281	0.058892	0.0103926		0.0268342	0.0067595	0.0257832	0.00757461		0.0255253	0.00774818	0.0316676	0.00352198		0.052184	0.00290447	0.0346711	0.00181149
GlcN	0.00207815	0.00116771	0.00195245	0.00104973		0	0	0	0		0	0	0.000255333	0.00044225		0	0	0	0
GlcN6P	0.00233374	0.000989686	0.00410914	0.00164343		0.00355298	0.00117631	0.00478179	0.00138481		0.00975204	0.00733221	0.0103585	0.00183199		0.00211328	0.00366031	0.00181544	0.00158477
GlcNAc6P	0.00233851	0.00107051	0.00163535	0.00084702		0.00841539	0.00328579	0.0049894	0.0038745		0.000999484	0.000324052	0.00144201	0.00103495		0.00266342	0.00148116	0.00269284	0.0024061
Gln	7.53702	0.707752	3.68615	0.309682		0.483563	0.176188	1.18764	0.582978		4.69325	1.58508	8.91862	2.30983		0.51957	0.182878	0.224296	0.0543312
Glu	10.3578	1.43662	7.84751	2.22787		7.14528	1.06331	6.57698	0.769091		21.6064	8.32118	18.8776	1.87326		5.45952	0.954655	5.44361	1.35791
Glu-Ala	0.00151749	0.000138786	0.000700057	0.000760473		0.00494798	0.000616337	0.00622951	0.000411336		0.0078639	0.00254967	0.00686623	0.000380095		0.00152669	0.00043751	0.00105233	0.000148981
Gluconate	0.298669	0.0918692	0.20247	0.0775016		0.0799788	0.0134057	0.0603684	0.00524606		0.206835	0.0978099	0.166421	0.0261099		0.240467	0.0234384	0.24946	0.0465857
Glucosaminate	0.00933317	0.00779934	0.00727988	0.00636041		0.00141354	0.000799828	0.000880087	0.000906711		0.00884709	0.00561023	0.0167453	0.0128565		0.0216112	0.00548481	0.0172389	0.0150323
Glutarate	0.02055	0.00597961	0.0147538	0.00253293		0.0137694	0.00961952	0.0318923	0.0254153		0.010619	0.00371279	0.0367347	0.00938345		0.0163162	0.00254467	0.00819411	0.00374943
Gly	0.349945	0.0610712	0.159071	0.0419917		0.0187049	0.00452384	0.0206457	0.00539972		0.130143	0.00632473	0.17072	0.0255265		0.0431024	0.0037041	0.0317437	0.00533337
Gly3P	0.0136827	0.00152688	0.0116077	0.00135694		0.00557642	0.000696327	0.00795376	0.00168923		0.0386989	0.0203736	0.0344069	0.00376227		0.0398377	0.0157289	0.0131122	0.00346487
Glycerate	0.15872	0.0370567	0.0876756	0.0327434		0.0213612	0.0083816	0.0150992	0.00635114		0.0736494	0.0313585	0.108436	0.0349044		0.170171	0.0176907	0.129161	0.0571794
Glycocholate	0.000157667	0.000273087	0	0		0	0	0	0		0	0	0	0		0	0	0	0
Glycocyamine	0	0	0	0		0.0171819	0.00159226	0.0223145	0.00655802		0.0146122	0.00202318	0.0163585	0.00537775		0.014469	0.00254258	0.00672453	0.0013966
Gly-Leu	0.0976812	0.0692128	0.0454627	0.0213151		0	0	0.000857636	0.00148547		0.0167638	0.00971609	0.010433	0.00242937		0.0113723	0.00252561	0.00387471	0.000336399
GMP	0.000543667	0.000486004	0	0		0	0	0	0		0.00435071	0.00354345	0.00173242	0.000932136		0.000497	0.000434372	0.000921465	0.000684645
GSH	0.6171	0.072846	0.150131	0.0491597		1.49288	0.252994	1.64434	0.28102		1.09507	0.246909	0.923811	0.0910161		0.538793	0.123194	0.477128	0.160746
GSSG	0.0330217	0.00902712	0.0450413	0.0179176		0.0389894	0.00068093	0.0617437	0.0152888		0.0736832	0.0406679	0.113927	0.0563421		0.0232629	0.00370922	0.0182931	0.00287192
Guanidinosuccinate	0	0	0	0		0.000817241	0.0014155	0	0		0	0	0	0		0	0	0	0
Guanine	0.00544106	0.000747822	0.00596675	0.000817326		0.00186079	0.000466009	0.00200332	0.000208042		0.00621571	0.00319226	0.00648492	0.00187376		0.00320944	0.000305219	0.00176312	0.00153119
Guanosine	0.0694515	0.022461	0.061163	0.00594349		0.0280972	0.00093387	0.0151579	0.00323553		0.0279468	0.00722633	0.02329	0.004231		0.0127786	0.0013953	0.00567855	0.00166656
His	1.2083	0.0665838	0.360028	0.0366978		0.702795	0.0673357	0.859656	0.286539		1.38254	0.579964	4.97283	1.12638		0.103531	0.0378222	0.0783204	0.00156088
Histamine	0.000446333	0.000403423	0	0		0	0	0	0		0.00143734	0.00144124	0.00155712	0.0011567		0.00140014	0.000209155	0.000312	0.000278383
HMG	0.52529	0.0785665	0.366117	0.116486		0.0469966	0.0346565	0.069116	0.018514		0.142826	0.0317869	0.177443	0.0409705		0.0637071	0.0041916	0.0735765	0.0381834
Homogentisate	0.0415311	0.00557371	0.0275659	0.00799249		0.0240246	0.0023682	0.0237053	0.00525625		0.0101242	0.00264963	0.00421254	0.000956212		0.0183452	0.00241749	0.00956141	0.00396873
HomoGln;Ala-Ala	0.0119227	0.00489386	0.00736705	0.0019698		0	0	0.000834686	0.00144572		0.00629051	0.003379	0.00510225	0.00113064		0.00417676	0.000344319	0.00401859	0.00095814
HomoIle	0.00849455	0.00325226	0.00519382	0.00189631		0	0	0	0		0	0	0	0		0	0	0	0
HomoLeu	0.00829756	0.0034935	0.000653946	0.00113267		0.000281333	0.000487284	0	0		0.000663169	0.00114864	0.000175667	0.000304264		0	0	0	0
HomoLys	0	0	0	0		0	0	0	0		0.0013791	0.00120022	0.00172095	0.00156475		0	0	0	0
HomoPhe	0.00627286	0.00272844	0.00299965	0.00132053		0.00240719	0.000234921	0	0		0.00333816	0.000559058	0.00267459	0.00236888		0.00231781	0.000476315	0	0
HomoPro	0.00314822	0.0027321	0.000799429	0.00138465		0.000843619	0.00146119	0	0		0.00438844	0.000824895	0.00621081	0.000641202		0	0	0	0
HomoPro;Pipecolate	0.00157717	0.000832423	0.0014909	0.000732634		0.0120737	0.00950187	0.0359785	0.0153291		0.00937582	0.00703489	0.0226991	0.00765914		0.000678715	0.000603784	0.000589325	0.00102074
HomoSer	0.0111179	0.000168582	0.00612437	0.00368327		0.0174642	0.00956334	0.0119449	0.00294512		0.0942046	0.0507246	0.185227	0.0358466		0.0140701	0.00150106	0.0090427	0.000784085
HomoSer;HomoSer;2-MethylSer;4-Amino-3-hydroxybutanoate	0.28612	0.206204	0.101874	0.0630645		0.00125603	0.000563596	0.000278333	0.000241914		0.0422105	0.0731108	0.307543	0.0900636		0.00392011	0.00287235	0.00375783	0.00468483
HomoTrp	0.00378037	0.00153907	0.00223972	0.000449113		0	0	0	0		0	0	0	0		0.000454364	0.000786981	0	0
HomoTyr	0.00381635	0.000545957	0.00296714	0.000112537		0.000253667	0.000439364	0.000251	0.000434745		0.00043019	0.000745111	0.000277	0.000479778		0.00255382	0.00071046	0.000665832	0.000599976
HomoTyr;Glucosaminate	0.0587317	0.0156814	0.0433598	0.0183279		0.00643045	0.00211547	0.00468006	0.000824214		0.00828662	0.00587793	0.00756415	0.00392535		0.0113741	0.00774794	0.00802173	0.00568953
HomoVal;b-Leu	0.529243	0.253778	0.261692	0.17535		0.0042099	0.000950349	0.0053201	0.000908081		0.0106671	0.0126423	0.0444344	0.024754		0.00917076	0.00428673	0.00124174	0.00135384
Homovanillate	0.00796798	0.00466356	0.00946492	0.00289453		0.00385341	0.000623094	0.0027932	0.00248846		0.000726683	0.00125865	0.00629962	0.00716845		0	0	0	0
HydroxyPro	0.017643	0.00473154	0.0169341	0.00701839		0.0638515	0.0170515	0.0923628	0.0498091		0.315181	0.0637932	1.02855	0.36		0.0698515	0.0250124	0.0373295	0.00319516
Hypotaurine	0	0	0.000458244	0.000793702		0	0	0	0		0.00194251	0.00168281	0.00723359	0.000880067		0	0	0	0
Hypoxanthine	3.01899	0.929367	1.91545	0.726158		0.44185	0.104611	0.34785	0.106756		2.93989	2.21713	3.35821	1.78955		4.90564	1.55602	3.12755	0.897057
Ile	14.7087	2.44303	5.34204	0.337512		0.238633	0.0785305	0.320284	0.0312738		2.02729	0.374505	2.42528	0.110636		0.255226	0.077329	0.303429	0.0317982
Ile;Leu;HomoVal;b-Leu	0.111249	0.192689	0.195954	0.335868		0.00174022	0.000949652	0.00231515	0.000693077		0.0166148	0.015967	0.0133578	0.0168128		0.00134201	0.00232443	0.000257	0.000445137
Imidazole-4-acetate	0.00643175	0.00557018	0.00161555	0.00279821		0	0	0	0		0.00340991	0.00153553	0.00169871	0.00147723		0.00779783	0.000292109	0	0
Inositol1P;Man1P	0.013934	0.00283357	0.00791151	0.000948701		0.0105235	0.00413793	0.0109655	0.00578654		0.120537	0.0490112	0.0881636	0.0149558		0.0194715	0.00744488	0.0135656	0.0050838
Isethionate	0.00766866	0.00121853	0.00930112	0.00470622		0.00101023	0.000888823	0.00044326	0.000767748		0.00193453	0.000566742	0.00145157	0.000276128		0.00282392	0.000341095	0.00224991	0.000225393
Isocitrate	0.0858517	0.0156455	0.0512162	0.0255796		0.171295	0.0140059	0.117944	0.0417743		0.0701649	0.0198847	0.0646622	0.0179713		0.0594062	0.0111475	0.0810305	0.0196555
Isopropanolamine;Trimethylamine-N-oxide	0.00509422	4.05325e-05	0.00516291	0.00099111		0.00431672	0.000262757	0.00452069	0.000126051		0.00621745	0.000549713	0.00879571	0.000297125		0.00705963	0.000660207	0.0048072	0.00056917
Kynurenine	0	0	0.00014	0.000242487		0.000313667	0.000543287	0.000462869	0.000801713		0	0	0	0		0	0	0	0
Lactate;3-Hydroxypropionate	0.136532	0.0185721	0.192561	0.0847153		0.120385	0.0278611	0.11219	0.0137376		0.129093	0.0368	0.153752	0.0441302		0.210098	0.043727	0.158251	0.0422731
Leu	16.3825	3.96272	6.01056	0.232406		0.12551	0.0343049	0.138157	0.0181955		1.33429	0.763058	1.29064	0.193604		0.204767	0.0387041	0.14959	0.027955
L-Theanin	0.0109997	0.0010763	0.00550085	0.000696106		0.00931781	0.0033513	0.0176576	0.0147326		0.0532126	0.0349212	0.0469758	0.00541368		0.015432	0.00331292	0.00508823	0.00170113
Lys	0.851655	0.301107	0.271178	0.00958311		0.0813346	0.00634318	0.0836317	0.0186959		0.168855	0.0598456	0.709783	0.217361		0.0864329	0.0109193	0.0562221	0.00684558
Malate	28.0307	9.70907	20.135	6.76753		8.90324	2.70415	8.9145	1.68868		15.7946	3.75384	23.1407	5.9671		24.9414	4.02861	15.4445	1.5385
Malonate	0.0787551	0.023014	0.118859	0.0359112		0.00712207	0.0123358	0.0088564	0.00769876		0.0350499	0.0122021	0.0668883	0.00804988		0.0508008	0.00647701	0.0633689	0.0226338
Mannnofuranuronatelactone	0.0925528	0.00780207	0.100462	0.0576623		0.00980382	0.00666003	0.00868254	0.00289093		0.00706451	0.00655296	0.0106112	0.0028073		0.0264906	0.00776606	0.0163751	0.00305792
Met	0.069269	0.0260185	0.0693613	0.0146459		0.0178657	0.00656808	0.00884826	0.000190227		0.125711	0.0571722	0.16565	0.00721441		0.0111757	0.000161639	0.0115258	0.00344643
Methionine sulfoxide	0.622706	0.11264	0.228439	0.0414113		0.0148158	0.00462102	0.004418	0.00322359		0.0743755	0.0337607	0.0758778	0.0164316		0.0218508	0.00195096	0.0140374	0.00180153
Methylthioadenosine	0.00809455	0.00255261	0.00737796	0.000965374		0.0101261	0.00168241	0.0135158	0.000791723		0.0794456	0.0351988	0.126295	0.048118		0.029136	0.00249674	0.020071	0.00172908
Mevalonolactone	0.037142	0.00653841	0.0570995	0.0125689		0.00753189	0.000709566	0.0067214	0.000601959		0.00390423	0.00676232	0.0204014	0.0073411		0	0	0	0
Mucic acid	0.0393167	0.0124302	0.0572052	0.0505781		0.0153706	0.00447155	0.0118073	0.00234649		0.0204349	0.0133052	0.0162394	0.00553956		0.0434168	0.0140949	0.032022	0.0181601
Mugineate	0	0	0	0		0	0	0.00140337	0.00142329		0	0	0.000455793	0.000789456		0	0	0	0
N6-AcetylLys	0.00312114	0.00096481	0.00544309	0.00191377		0.00318576	0.000316232	0.00294182	0.00175687		0.00176691	9.8067e-05	0.00610903	0.000834862		0	0	0	0
N6-Methyl-2'-deoxyadenosine	0.0519117	0.0194412	0.0123488	0.00148392		0.0034297	0.00247241	0.00534038	0.00260762		0.124003	0.05691	0.173205	0.00508435		0.00188226	0.000122982	0.000462381	0.000800867
N8-Acetylspermidine	0.00118753	0.00102935	0	0		0	0	0	0		0.00092714	0.000803726	0.00231024	0.000297895		0.000698112	0.00120917	0.000713034	0.000625638
N-AcetylAsp	0.000832333	0.000219227	0.000195667	0.000338905		0.000292667	0.00026765	0	0		0.00379848	0.00293044	0.0033555	0.00081039		0.00123129	0.000905503	0.000472333	0.000447918
N-AcetylGlu	0.002731	0.000267667	0.00144326	0.000659429		0.0018098	0.000740839	0.00187868	0.00162911		0.0339489	0.0283987	0.0292854	0.00509678		0.048243	0.0161423	0.00933837	0.00323829
N-Acetylmuramate	0.00573848	0.00500024	0.00931094	0.00321917		0.0189669	0.00386652	0.0231663	0.00706458		0	0	0	0		0	0	0	0
N-Acetylneuraminate	0.00205185	0.00208254	0.00328704	0.00194974		0.0008707	0.000348651	0.00109235	0.000415785		0.000181	0.000313501	0.00297081	0.00335001		0	0	0	0
N-Acetylornithine	0.0341866	0.020771	0.0207162	0.00996315		0.000604357	0.00104678	0.00336517	0.0006375		0.0174937	0.00991571	0.00900323	0.00337574		0.017503	0.00242529	0.00309235	0.002917
N-Acetylputrescine	0.0202713	0.00344708	0.0112614	0.00182616		0.00132304	0.00114856	0.000546697	0.000946908		0.0664855	0.0416975	0.0242469	0.00502507		0.0233873	0.00241324	0.013016	0.00327535
NAD	0.000517667	0.000220874	0.000446	0.000222432		0.00114769	0.000610019	0.00170266	0.000348933		0.000574667	0.000279683	0.00141805	0.000300759		0.000576333	0.000118238	0.00067304	0.000429869
NADP	0.000149333	0.000258653	0.000583167	0.00101007		0.000171667	0.000156072	0.000210333	0.000364308		0	0	0	0		0.000226	0.000391443	0.000376	0.000375004
N-BenzyloxycarbonylGly	0.0443936	0.0118405	0.0632078	0.0337552		0.0114845	0.00152623	0.00695419	0.00602538		0.0175109	0.00513382	0.0147217	0.00208438		0.0305124	0.0104779	0.0236362	0.00821413
N-FormylMet	2.09721	1.42055	0.69448	0.111339		3.02607	1.83248	3.20486	1.19416		60.1937	33.4088	30.5859	13.4191		10.3028	0.911636	4.30659	1.34167
Nicotinamide;Isonicotinamide	0.029439	0.00532318	0.0314498	0.00334033		0.0202578	0.00188137	0.0197765	0.00176095		0.086361	0.0267302	0.0815303	0.0116134		0.0748571	0.00741735	0.0509851	0.00646508
Nicotinate	0.0061103	0.00138311	0.00682604	0.00177731		0.00123465	0.000160459	0.00164919	0.000246648		0.00661898	0.00312277	0.00726242	0.00110196		0.00388456	0.000775768	0.00362238	0.000850102
N-Methylanthranilate	0.0703588	0.00693916	0.045204	0.0181061		0.00565796	0.00596507	0.00701779	0.0010042		0.012655	0.0105428	0.152634	0.0864271		0.0312447	0.0070948	0.00472999	0.00819258
Noradrenaline	0.055601	0.0291168	0.0354493	0.0136632		0.00721963	0.00368616	0.00861017	0.00244179		0.00881255	0.00171334	0.00635333	0.00152184		0.0262526	0.00543916	0.0172038	0.00620935
O-AcetylSer	0.0108216	0.00278078	0.0165141	0.00314114		0.00703835	0.000649616	0.00804721	0.000686313		0.0566445	0.0251401	0.080492	0.00516701		0.012132	0.00144512	0.0109874	0.00187964
O-AcetylSer;N-AcetylSer	0.0126201	0.00575337	0.0115478	0.00216448		0.00234425	0.00077464	0.00239481	0.000688925		0.0168138	0.0059845	0.0216551	0.00302229		0.00399606	0.00369333	0	0
Octopine	0.0369494	0.020797	0.0100673	0.00216567		0.00436867	0.00211597	0.00406808	0.00291724		0.00180152	0.00312032	0.000589849	0.00102165		0.00507501	0.00293928	0.0015998	0.00277094
Octylamine	0.0292393	0.000615962	0.0321525	0.00325265		0.0196449	0.00152784	0.0200706	0.00169272		0.0244307	0.000433423	0.0234247	0.00197365		0.0254015	0.00091674	0.0273815	0.00046231
Ophthalmate	0.00312103	0.00348799	0.00165905	0.00153493		0.0014679	0.000379796	0.00126925	0.00109923		0.00504593	0.00241908	0.0159805	0.00760984		0.00164814	0.000317161	0	0
Ornithine	0.0291467	0.0100819	0.0589665	0.076799		0.00462549	0.00111213	0.0151089	0.0123885		0.0123804	0.00533461	0.0443779	0.0285101		0.0170443	0.0117121	0.0130521	0.00165533
O-SuccinylhomoSer	0.00762356	0.00452978	0.00148473	0.000541523		0.00291134	0.000568407	0.00746151	0.00385284		0.00749971	0.00225868	0.00764882	0.0023286		0.00102213	0.000128348	0.000801525	0.000694983
Oxamate	0.0316258	0.0017245	0.0294316	0.0151296		0.0077612	0.00474792	0.00862975	0.00186527		0.0675086	0.0464972	0.0297472	0.00131402		0.100255	0.00689046	0.0602657	0.0196836
Pantothenate	0.0577528	0.00727286	0.0451355	0.00712413		0.110627	0.032088	0.111454	0.0259962		0.105528	0.0511983	0.180756	0.0199405		0.0282777	0.020189	0.0100196	0.0135205
PEA	0.141218	0.0369463	0.110162	0.0114358		0.0208278	0.0141906	0.0187042	0.0114648		0.157885	0.116084	0.179813	0.0706658		0.0225123	5.04279e-05	0.0163825	0.00210466
Penicillamine	0.00548561	0.00475111	0	0		0	0	0	0		0	0	0	0		0	0	0	0
Phe	7.52114	2.10978	2.08554	0.245201		0.198728	0.0141325	0.157749	0.0718436		0.756725	0.188904	0.667302	0.107781		0.344039	0.0625459	0.415234	0.0731561
PhenylacetylGly	1.44728	1.0016	0.755994	0.478391		0.0698444	0.0304504	0.0403791	0.0198402		4.56184	3.47133	2.24722	1.55614		6.02148	1.29296	5.89583	0.628557
Phenylethylamine	1.23806	0.21923	0.65346	0.338544		0	0	0	0		5.89502	4.62791	6.81245	2.3493		4.10376	0.612012	3.48234	0.636535
Phenylpropanoate	1.26549	0.131564	0.802673	0.336721		0.168519	0.0211244	0.114502	0.00581956		0.196052	0.128476	2.85565	1.7094		0.276525	0.0958379	0.172731	0.00302643
Phenylpyruvate	0.054995	0.0141181	0.0490131	0.0230901		0.0436643	0.0137076	0.055577	0.0226274		0.0113191	0.0196053	0.0245383	0.0258435		0.0613948	0.0046313	0.0450337	0.00594917
Pimelate	0.0200151	0.0178151	0.0245093	0.00691252		0.00264119	0.000568693	0.0031989	0.00387777		0.000561645	0.000972798	0.00313268	0.00274231		0.00145713	0.00129243	0.00171629	0.000472643
Pipecolate	0.289576	0.264546	0.256389	0.105584		4.02115	3.19129	8.2952	4.29829		1.61765	0.84332	4.79268	1.09906		0.0439312	0.0039222	0.0315953	0.00512938
Piperidine	0	0	0.000568051	0.000983893		0.00143408	0.000348142	0	0		0.00679846	0.00419818	0.00348089	0.000617029		0.00351928	0.000146516	0.0020594	0.00179089
Porphobilinogen	0.00219858	0.00199987	0.000694659	0.00120319		0	0	0	0		0	0	0	0		0.000379001	0.000656449	0	0
Pro	17.5715	4.43394	9.93008	2.24874		7.8675	2.89212	4.41134	0.647822		15.5506	6.25845	46.5861	8.19597		0.335289	0.0562313	0.34175	0.14797
Prydoxal	0.164603	0.0192451	0.103535	0.0425921		0.0160472	0.00250795	0.00789674	0.00276847		0.0279013	0.00164718	0.0289554	0.00193945		0.0692726	0.00728156	0.0346438	0.0113362
Putrescine	0.0688911	0.0163569	0.0160513	0.0024753		0.00861379	0.00146975	0.00710485	0.000841855		0.178055	0.111403	0.97685	0.360054		0.064077	0.00843495	0.0385963	0.00608474
Pyridoxal	0.00626629	0.000364991	0.00454482	0.00125902		0.00186486	0.000531601	0.00223312	0.0006268		0.00419257	0.000923803	0.00361837	0.000573816		0.00145903	0.00137497	0.00269819	0.000267574
Pyridoxamine	0.0120254	0.0040086	0.00639473	0.00119594		0.00144365	0.000442878	0.00068126	0.00061828		0.00223435	0.000291297	0.00179955	0.000218559		0.00714482	0.00182693	0.0052158	0.000647295
Pyridoxamine5P	0.0145888	0.00386289	0.00746212	0.000695099		0.00176829	0.00153788	0.00213814	0.00140766		0.00595283	0.00142601	0.00383212	0.000582754		0.018393	0.00215479	0.0117533	0.00479279
Pyridoxine;Dopamine;4-Deoxypyridoxine	0.00830606	0.00410492	0.00469678	0.000975947		0	0	0	0		0.0093562	0.00817143	0.00179236	0.00217364		0.00815014	0.00144618	0.00536372	0.000658553
Pyrrolidine	0.0838246	0.0147602	0.0579275	0.0163793		0.0327526	0.00221476	0.0230904	0.00189833		0.0524886	0.0104447	0.0856615	0.0230108		0.0289763	0.00358317	0.0283362	0.00244549
Pyruvate	0.00806175	0.00307009	0.012553	0.00219922		0.00541815	0.00130658	0.00889465	0.00267868		0.103967	0.0700043	0.0663868	0.0263459		0.132306	0.037592	0.0610012	0.0115784
Quinate	19.8478	13.2559	10.6211	6.75414		0.902272	0.381556	0.538096	0.272476		62.7702	48.2062	30.4326	21.7756		81.8911	19.2306	79.1268	11.9488
Raffinose	0.0385666	0.0055253	0.0644991	0.0118905		0.118466	0.0270468	0.122425	0.0113923		0.0407995	0.00768692	0.0617693	0.00458219		0.0347361	0.00716182	0.0566608	0.0221819
Riboflavin	0.325493	0.0352555	0.203119	0.0119352		0.10776	0.0304018	0.0925949	0.00592094		0.0229981	0.0398339	0.0199572	0.00314462		0.199465	0.0127416	0.127363	0.0091112
Ribu5P;Rib5P;X5P	0.00411037	0.00711936	0.0159215	0.0137897		0	0	0	0		0	0	0	0		0	0	0	0
S6P	0.00265486	0.000466566	0.00189605	0.00052449		0.00162417	0.00141577	0.00340779	8.84628e-05		0.0172026	0.0172297	0.0295689	0.00265109		0.00642359	0.0015696	0.00250046	0.000450918
S7P	0.00323772	0.0056079	0.00706432	0.0062709		0	0	0.00171416	0.00148464		0.00529276	0.00916734	0.0115447	0.0102788		0.0071713	0.00622463	0.0296819	0.0392486
Saccharopine	0.159437	0.0172242	0.170845	0.0300091		0.00799823	0.00420728	0.0183066	0.0159375		0.0147954	0.00432312	0.0547841	0.00974147		0.00180418	0.000377227	0.00127178	0.000249148
SAH	0.0168321	0.00584614	0.0161034	0.00451679		0.00217317	0.000974872	0.00188316	0.000550245		0.020777	0.0301123	0.00369287	0.000756549		0.00423899	0.00177703	0.0039566	0.00158763
Salicylate	0	0	0	0		0	0	0	0		0	0	0	0		0	0	0	0
SAM	0.000102	0.000176669	0	0		0	0	0.000141667	0.000245374		0.000788152	0.000682605	0.00254238	0.000861358		0.000497	0.000487308	0	0
Scopolamine	0.0248213	0.0157297	0.0107613	0.00385409		0.00101374	0.000893918	0.000878064	0.00077565		0.00182231	0.00103319	0.000913291	0.000778886		0.000252667	0.000437632	0	0
Secologanin	0.00224458	0.00388772	0.0133516	0.0126895		0.00517991	0.00395411	0.0059224	0.00261659		0.000781478	0.000575562	0.000963659	0.000655966		0.00871676	0.00701175	0.0131738	0.00730435
Ser	5.6497	1.08738	3.09314	0.0678315		0.783309	0.26476	0.775667	0.122121		6.49577	1.27535	7.88654	0.636884		0.468423	0.00944331	0.345722	0.0756803
Serotonin	0.00733954	0.00179224	0.0108603	0.00751578		0.189008	0.0463852	0.268687	0.0300766		0.113948	0.0353794	0.135817	0.00543559		0.0161378	0.00224474	0.0116497	0.00556225
Shikimate	0.578428	0.555439	0.438071	0.38996		0.0876557	0.0464082	0.0524439	0.00799356		0.0577589	0.0561745	0.0907601	0.0730895		0	0	0.0423172	0.0595132
S-MethylMet	0	0	0	0		0.00165849	0.00150772	0	0		0.00784544	0.0050365	0.0241574	0.00089149		0	0	0	0
Spermidine	0.00465897	0.00236494	0	0		0.00188504	0.00108686	0.000118	0.000204382		0.00640747	0.00242462	0.024261	0.0134271		0.0094154	0.00118521	0.0104165	0.00193899
Stachydrine	0.0937424	0.0583602	0.137823	0.0395121		0.016559	0.00761471	0.0492688	0.0557348		0.0201132	0.00819589	0.0269168	0.00220326		0.0132559	0.00139591	0.0116193	0.0014862
Succinate	1.35253	0.472414	0.704933	0.185666		0.0988744	0.0281827	0.0819805	0.0205803		0.725015	0.211161	0.396952	0.259997		1.70896	0.283439	1.46009	0.521372
T6P;L1P;Suc6'P	0.140973	0.0676302	0.0737907	0.0440919		0.0411512	0.00793036	0.0323221	0.00351109		0.441965	0.312911	0.27097	0.142674		0.600416	0.293411	0.532993	0.131447
Tartrate;meso-Tartrate	0.00738251	0.00224997	0.00491232	0.00263835		0.00254844	0.00255482	0.00276832	0.00358774		0.00443235	0.00267953	0.00308921	0.000709379		0.00363302	0.000653213	0.00230121	0.000748983
Thiamine	0.00174935	0.000570476	0.00137005	9.38909e-05		0.0338485	0.0100511	0.0359644	0.0147861		0.0349808	0.0145335	0.0303236	0.00551437		0.00145257	0.000350071	0.000741033	0.000641755
ThiamineP	0	0	0	0		0	0	0	0		0	0	0.000122	0.00021131		0	0	0	0
Thiotomin;RLA	0.0837565	0.0266007	0.0664022	0.0368951		0.0192794	0.0121561	0.0177631	0.00469033		0.0412016	0.0184798	0.0273682	0.00459712		0.0716843	0.0261181	0.0302728	0.0042611
Thr	6.12108	1.16302	2.39404	0.272265		0.35811	0.0395963	0.341546	0.0565208		7.03497	3.7659	4.0992	0.259139		0.364842	0.0317639	0.270839	0.0290925
Thr;HomoSer;HomoSer;2-MethylSer;4-Amino-3-hydroxybutanoate	0.242403	0.163464	0.0738932	0.0425741		0.0143195	0.0112727	0.0136161	0.0179409		0.0124728	0.0216035	0.0674968	0.0617006		0.00213066	0.00145307	0.0014357	0.00125641
Thymidine	0.0031816	0.00252505	0.00133048	0.00190873		0.000992864	0.000910952	0.00113088	0.00109956		0.000878835	0.000874288	0.000596568	0.00103329		0	0	0.0010031	0.0010782
Triethanolamine	0.00370834	0.00215048	0.0030373	0.000817968		0.00307374	0.000767664	0.00184092	0.000231491		0.00252499	0.000927751	0.0025429	0.000443562		0.00287767	0.000640135	0.00257764	0.00107266
Trigonelline	0.00830901	0.00465962	0.00537644	0.000672299		0.339236	0.0729192	0.494839	0.0996906		1.20037	0.510285	1.44052	0.171687		0.00348526	0.000606918	0.00381074	0.00106982
Trimesic acid	0.391147	0.0209513	0.322573	0.0215763		0.26294	0.0328209	0.275213	0.0175419		0.316811	0.0553764	0.306848	0.0121657		0.39195	0.0186022	0.305438	0.0397731
Trp	6.04882	0.221621	2.57417	0.345948		0.527171	0.142798	1.01032	0.435554		0.747661	0.565556	1.76351	0.521158		0.154794	0.0456274	0.217861	0.0328205
Tryptamine	0.00350431	0.00117175	0.00202217	0.000827586		0.0153862	0.00776959	0.0246128	0.0115506		0.0145242	0.00354693	0.0113964	0.00129793		0.00580621	0.000146923	0.00216091	0.00101347
Tyr;b-Tyr	0.0429568	0.0257039	0.041834	0.0152133		0	0	0	0		0.00240844	0.00162964	0.0314027	0.0479192		0.00422085	0.0023172	0.000775907	0.00134391
Tyr	0.468494	0.110581	0.241295	0.0265055		0.441029	0.069455	0.518375	0.0702594		0.644392	0.144197	0.836209	0.183219		0.205433	0.045306	0.224917	0.060305
Tyramine	1.6594	0.971394	1.32388	0.137887		0.0146364	0.00861017	0.028861	0.0300049		8.65359	7.20635	2.31795	2.75662		1.94494	0.367084	1.58608	0.235099
UDP	0.000338667	0.000293432	0	0		9.33333e-05	0.000161658	0.000381333	0.000456384		0.00196332	0.00243913	0.000702342	0.000625409		0.000361667	0.000354249	0.000224	0.000198917
UDP-Glc;UDP-Gal	0.0215694	0.00562433	0.00928271	0.00095377		0.0155173	0.00233489	0.0192587	0.000333949		0.0728923	0.021948	0.0853651	0.0260525		0.0158681	0.0044963	0.0115816	0.00210343
UMP	0.00275292	0.000645786	0.00308701	0.00060814		0.00198239	0.000157661	0.00235552	0.000326693		0.0166013	0.00571854	0.0194789	0.00486715		0.00314351	0.000230603	0.00171958	0.000705107
Urea	0.0322356	0.0558336	0.0967236	0.0854438		0.12896	0.0953193	0.017417	0.0301671		0.0892381	0.0830072	0.0278036	0.0481572		0.096055	0.0124361	0.0556424	0.048353
Urocanate	0	0	0.0272969	0.027711		0.00266763	0.00462048	0.00491264	0.00453909		0.00221942	0.00384414	0.0114848	0.0139965		0.00753892	0.00660863	0.0120076	0.00257913
Val	17.3633	2.93243	7.2896	0.42604		0.269613	0.0817841	0.381177	0.0080192		2.66829	1.14978	4.02721	0.216308		0.220055	0.0352637	0.211102	0.0545941
Vanillate	0.0020102	0.00348176	0.00646847	0.00126571		0.00496693	0.00105164	0.00449923	0.000176898		0.00132447	0.00229404	0.00271065	0.000425047		0.00549874	0.00206298	0.00109847	0.0019026
Vanillylmandelate	0.0115972	0.00360052	0.0151006	0.00479493		0	0	0	0		0	0	0	0		0.00543797	0.00130828	0.00992797	0.000695914
Xanthine	0.000104	0.000180133	0	0		0	0	0	0		0.000817005	0.00116737	0	0		0	0	0	0
Xanthurenate	0.0333423	0.0198057	0.0163164	0.000723769		0.00797688	0.00110389	0.00526808	0.00457021		0.0176051	0.00294652	0.0127137	0.0031896		0.0258446	0.00677499	0.0209543	0.00143602

## Sheet: bark
unit	[rel. peak area]
harvest	October					February					April					June
site	Conventwald		Tuttlingen			Conventwald		Tuttlingen			Conventwald		Tuttlingen			Conventwald		Tuttlingen
compound (alphabetical order)	mean	stdev.	mean	stdev.		mean	stdev.	mean	stdev.		mean	stdev.	mean	stdev.		mean	stdev.	mean	stdev.
1-Methyladenosine	0.000921199	0.000354654	0.000614	0.000151433		0.00122093	0.000456466	0.000860954	0.000792691		0.00155982	0.00072627	0.00104757	0.000639958		0.0028524	0.00146966	0.000936418	0.00105106
2,6-Diaminopimelate	0.00467841	0.00382517	0.00492527	0.000915904		0.00225308	0.000764417	0.00193339	0.00226293		0.00544931	0.00431619	0.00421128	0.00162351		0.00419132	0.000459873	0.00431414	0.00109204
2,6-Diaminopimelate;5-Methoxytryptamine	0	0	0	0		0	0	0	0		0	0	0	0		0	0	0	0
2-Aminoadipate	0.0260817	0.0194486	0.0500747	0.031229		0.00453231	0.00461117	0.0035563	0.00269105		0.0176953	0.00731047	0.0168717	0.00459222		0.00616675	0.00304593	0.00402829	0.00209343
2-Aminobutyrate;DimethylGly;MethylAla;2-Aminoisobutyrate	0	0	0	0		0.00145446	0.00251919	0	0		0	0	0	0		0	0	0	0
2-Aminobutyrate;MethylAla;2-Aminoisobutyrate	0.0339554	0.014677	0.0166747	0.0078348		0.010091	0.00596726	0.0133133	0.00810368		0.0137328	0.00386244	0.0203516	0.00786961		0.00768541	0.00176925	0.00259581	0.00252563
2-Aminophenol	0	0	0	0		0	0	0	0		0	0	0	0		0	0	0	0
2-DeoxyG6P	0.00470668	0.00475688	0.00110938	0.00192151		0	0	0	0		0.00257803	0.00446528	0	0		0.117016	0.12505	0.00554916	0.00961143
2-Isopropylmalate	0.00643151	0.00251781	0.00433092	0.00173108		0.00584365	0.000570786	0.00993284	0.00508985		0.00440677	0.00239784	0.00358376	0.00146704		0.0129586	0.00691866	0.00696257	0.00619656
2-MethylSer	0.0007834	0.00135689	0	0		0.00503631	0.0038182	0.00563855	0.00976625		0	0	0.000466025	0.000807179		0	0	0	0
3-Aminobutyrate	0.000616257	0.00106739	0	0		0	0	0	0		0	0	0	0		0	0	0	0
3-Aminoisobutyrate	0.00186795	0.00323539	0.0044617	0.0017951		0	0	0	0		0.00121186	0.002099	0	0		0	0	0	0
3-Aminopropanediol	0	0	0	0		0	0	0	0		0	0	0	0		0.00310446	0.00275556	0	0
3-Aminopyrrolidine	2.35733	0.262682	2.30457	0.1293		2.15588	0.14673	2.31381	0.111564		2.41722	0.208627	2.74891	0.330352		2.3118	0.146414	2.48895	0.250144
3-Dehydroshikimate	0.000487312	0.000844049	0.00069059	0.00119614		0.000636849	0.00110306	0.000494702	0.000856849		0.000542506	0.000939647	0	0		0.00130029	0.00144981	0.000966577	0.000309675
3-Hydroxypyruvate	0.00937623	0.00224836	0.00741528	0.00218033		0.0102536	0.000587002	0.00833283	0.00118355		0.0119295	0.00241887	0.0105961	0.00474483		0.0169833	0.00631053	0.00841169	0.00237962
3-Methyladenine	0	0	0	0		0	0	0	0		0	0	0	0		0	0	0	0
3-MethylHis	0.00703595	0.00176406	0.00422239	0.00148157		0.00995155	0.0046866	0.00565692	0.00288446		0.00422835	0.000340521	0.00424444	0.00201414		0.0156842	0.0101619	0.00593138	0.00386854
4-Amino-3-hydroxybutanoate	0	0	0	0		0.000704467	0.00122017	0	0		0	0	0	0		0	0	0	0
4-Coumarate;Coumarate	0.00123475	0.00110174	0.000472561	0.000818499		0	0	0	0		0.000625333	0.000544546	0.000747293	0.000648972		0	0	0.000313333	0.000542709
4-Hydroxyphenylpyruvate	0	0	0	0		0	0	0	0		0	0	0	0		0.0110136	0.019076	0	0
4-Methyl-5-thiazoleethanol	0	0	0	0		0	0	0	0		0	0	0	0		0	0	0	0
4-Methylpyrazole	0	0	0	0		0.00444221	0.0039326	0	0		0	0	0.00108738	0.0018834		0	0	0	0
4-Oxovalerate	0	0	0	0		0	0	0	0		0	0	0	0		0	0	0	0
4-Pyridoxate	0.195044	0.0235658	0.211893	0.0872887		0.673763	0.419686	0.488031	0.102076		0.289992	0.0851027	0.304177	0.0690664		0.179558	0.0289287	0.257518	0.0493088
5-Amino-4-oxovalerate	0.00152891	0.00141557	0.00108799	0.000982796		0.00428051	0.00241328	0.0019936	0.000619541		0.00086601	0.000829768	0.00149689	0.00132511		0.00136897	0.00119021	0.00117738	0.00104293
5-Amino-4-oxovalerate;N-Acetyl-b-Ala	0.000593333	0.000350532	0.000842587	0.00033056		0.000390667	0.000338341	0.000820315	0.000298369		0.000515	0.000460466	0.000959948	0.000155645		0.0011382	0.00030522	0.000552333	0.000107733
5-Aminopentanoate	0.0348574	0.026647	0.0491548	0.0494513		0.0120407	0.00312988	0.012678	0.00298823		0.0152191	0.00684139	0.0239122	0.00857547		0.0119877	0.00101619	0.0121295	0.00239807
5-HydroxyTrp	0.000114	0.000197454	0.00103595	0.00134863		0.000761561	0.00131906	0.00694381	0.012027		0.00243848	0.00211724	0	0		0.00329186	0.00217942	0	0
5-Methylcytosine	0.0028371	0.00123182	0.0033176	0.00082709		0.00825971	0.00163758	0.00658409	0.00143862		0.00363732	0.000480822	0.00475932	0.00208301		0.00415429	0.0013875	0.00319913	0.000541152
5-Oxohexanoate;4-Methyl-2-oxovalerate;4-Oxohexanoate	0.0134079	0.00460686	0.00856838	0.00231351		0	0	0	0		0.00810853	0.000746964	0.00961512	0.00150412		0	0	0	0
5-OxoPro	0.0301937	0.0147792	0.0209809	0.00143317		0.020932	0.0087177	0.0139481	0.00253859		0.0240328	0.00592032	0.0175657	0.00339973		0.018516	0.00691209	0.0146841	0.00668183
6-Hydroxynicotinate	0.00651294	0.00069813	0.00135696	0.00117516		0.0031358	0.000731534	0.00262882	0.000201036		0.00621192	0.00217323	0.0113667	0.00295793		0.00993996	0.000595633	0.00727071	0.0024205
ABA	0.000709	0.00024068	0.000766667	8.34646e-05		0.000879772	0.000414952	0.000927038	0.000223592		0.000629667	0.000300906	0.000594	0.00035228		0.000871292	0.000511766	0.000721914	0.000396326
Acetylcholine	0.000433262	0.000750432	0	0		0	0	0	0		0.000449551	0.000778645	0.00110799	0.000962566		0.00213192	0.000230421	0.00192782	0.000653553
Adenine	0.0161565	0.00362098	0.00868579	0.00127973		0.007263	0.00199424	0.00618287	0.000818034		0.0126284	0.00221486	0.0195902	0.0091181		0.0378936	0.0207609	0.0133234	0.0025988
Adenosine	0.0775085	0.0246758	0.0256556	0.00507125		0.0167003	0.00827675	0.015382	0.00828465		0.0394735	0.0101367	0.0619961	0.0248883		0.0712357	0.0297372	0.0461076	0.025439
Adipate	0.00423682	0.00170517	0.0041061	0.00013717		0.00330694	0.000216827	0.00764019	0.00376909		0.0047444	0.000942792	0.00413258	0.000674544		0.00392965	0.000688526	0.00447252	0.00140125
ADP	0.00166463	0.000460123	0.00137387	9.45359e-05		0.00115516	0.000314045	0.0014795	0.000291044		0.00190467	0.000262083	0.0011737	0.000321718		0.00181799	0.000545829	0.00163071	0.00053845
Adrenaline	0.000579667	0.000507504	0.000708529	0.000724276		0.0047993	0.00336837	0.00304801	0.0011441		0.00115998	0.000380748	0.00146814	0.00129031		0	0	0.00066506	0.000584336
Agmatine	0	0	0	0		0	0	0.000338155	0.000585701		0	0	0	0		0	0	0	0
AICAR	0.00472783	0.00017406	0.00430158	0.0010461		0.00752394	0.00191181	0.00713343	0.00323391		0.014715	0.00260894	0.00769721	0.00130853		0.0137531	0.00953271	0.00750932	0.00375097
a-Ketoglutarate	0	0	0	0		0	0	0.00232125	0.00402053		0	0	0	0		0.032673	0.0565913	0.00625895	0.0108408
Ala	0.542399	0.0352361	0.366785	0.052157		0.64809	0.564395	0.488214	0.303841		0.782975	0.0808326	0.877986	0.309476		1.295	0.542305	0.512584	0.177459
Ala;b-Ala;Sarcosine	0.00169776	0.000327661	0.000823035	0.00142554		0.000929255	0.00160952	0.00132978	0.00116322		0.00386216	0.00196102	0.00254877	0.00138665		0.00161438	0.00139933	0.00135073	0.00164185
Allantoate	0	0	0.0010898	0.00188759		0.000207	0.000358535	0.000138	0.000239023		0.000182667	0.000316388	0.000574	0.000497269		0.0319927	0.0273198	0	0
Allantoin	0.00262633	0.00349853	0.00336962	0.00157711		0.0329537	0.0540182	0.010395	0.0128784		0.00063864	0.000730334	0.00254685	0.00248169		8.9e-05	0.000154153	0.00227374	0.00218568
AMP	0.0157158	0.00410994	0.0124877	0.00178709		0.0184109	0.0048014	0.0132682	0.00359161		0.0146671	0.00451048	0.0118972	0.00349736		0.0157179	0.00644934	0.0120967	0.00489208
Anthranilate	0.0146218	0.00396442	0.00697627	0.00215251		0.00612244	0.000376653	0.00781347	0.00235174		0.0370303	0.00974009	0.0234621	0.00643332		0.0215278	0.0180834	0.0148648	0.0198035
Anthranilate;p-Aminobenzoate	0.00268933	0.000404961	0.00295657	8.3493e-05		0.000751812	0.00130218	0.0010114	0.0017518		0.00418822	0.00100932	0.00362395	0.00228339		0.0479712	0.0441324	0.00384659	0.00433851
Arg	4.28629	1.46495	1.75615	0.912504		12.8858	4.9171	8.43953	6.16663		3.57418	2.42736	3.53356	1.15309		1.5684	0.329157	0.432754	0.615173
Arginosuccinate	0.00142335	0.00125369	0.0024968	0.00083701		0.0030359	0.00137324	0.00104439	0.000956439		0.0040128	0.00228707	0.00378888	0.00211321		0.00243501	0.0021721	0.00272141	0.000821815
Asn	1.62707	0.72363	1.09302	0.478964		1.52869	1.03652	1.45337	2.00038		1.85699	0.403476	1.68946	0.674198		2.72497	1.98195	0.190892	0.146128
Asn;IsoAsn;3-Ureidopropionate	0.00944772	0.00366399	0.00527206	0.00192269		0.00574385	0.00195175	0.0117106	0.0157315		0.0483508	0.066329	0.0381027	0.0469206		0.0170071	0.0113617	0.00058536	0.000541037
Asp	0.780958	0.0760114	0.995216	0.224639		0.878339	0.225503	0.642995	0.246716		1.63801	0.19268	1.2168	0.577144		1.20002	0.651276	0.669361	0.569299
Aspartame	0	0	0	0		0	0	0	0		0	0	0	0		0	0	0	0
ATP	0.000297667	0.000515574	0.000282333	0.000489016		0	0	0	0		0.000426396	0.000738539	0.000341316	0.000591177		0	0	0.000476773	0.000825796
b-Ala	0.00719382	0.00211265	0.00779793	0.00301472		0.00598136	0.00115113	0.0043557	0.00143839		0.00844667	0.000388294	0.00620362	0.000874009		0.0127188	0.00763765	0.00352636	0.00221035
b-Ala;Sarcosine	0.00336771	0.00583305	0.00312068	0.00474162		0.0126147	0.0175614	0.00531137	0.00919956		0.00234267	0.0010549	0.00325263	0.00254459		0.000188333	0.000326203	0.00564787	0.0097824
Benzoylformate;Carboxybenzaldehyde	0	0	0	0		0	0	0	0		0	0	0	0		0	0	0	0
Benzylsuccinate	0	0	0	0		0.00196526	0.00156015	0.000806966	0.000708644		0.000363439	0.000629495	0	0		0.0018678	0.000402111	0	0
Betaine	0.502092	0.236635	1.22716	0.616946		3.92228	3.97433	2.09955	0.41374		0.616173	0.334352	1.28737	0.772491		0.471491	0.149007	1.61751	0.344671
beta-NMN	0.00569563	0.000176578	0.00704765	0.00202696		0.0143368	0.00532623	0.00798468	0.00294691		0.0367435	0.0128	0.0276322	0.0125779		0.0066259	0.00691994	0.0142711	0.00636588
Betonicine	0.00959964	0.00151694	0.0116881	0.0018137		0.0062963	0.001938	0.00781972	0.00282086		0.00497039	0.00296467	0.0121042	0.00883198		0.0385613	0.0135971	0.0212398	0.0119717
b-Tyr	0	0	0	0		0	0	0	0		0	0	0	0		0	0	0	0
Caffeate	0.00756923	0.00658	0.00327931	0.00567994		0.00860983	0.00140794	0.00923627	0.001271		0.00574907	0.00508283	0.00750585	0.00413601		0.0122122	0.00373543	0.00893629	0.00193852
Caffeine	0.102723	0.0322287	0.112228	0.0287307		0.230149	0.039038	0.174842	0.017472		0.0964854	0.0361132	0.144314	0.0349898		0.0644305	0.0292787	0.151077	0.0316162
cAMP	0	0	0	0		0.000329	0.000569845	0.000247	0.000427817		0	0	0	0		0	0	0	0
Carnitine	0.0303233	0.00192157	0.0209129	0.0133827		0.250521	0.284488	0.12063	0.0361203		0.0283306	0.0129282	0.0528197	0.0299815		0.00659459	0.00328711	0.0220281	0.00799778
Carnosin	0.000362539	0.000627935	0.00127714	0.00137671		0	0	0.000433	0.000450962		0.00320132	0.00356716	0.00349486	0.000442247		0.00551728	0.00134276	0.0100055	0.000978309
Castanospermine	0.00172804	0.00150162	0.000614827	0.00106491		0.00551417	0.00562926	0.00119387	0.00206785		0.00369782	0.00244841	0.00222998	0.000764748		0.00173369	0.000640062	0.000916584	0.00158757
cGMP	0	0	0	0		0	0	0	0		0	0	0	0		0	0	0	0
Chlorogenate	0.492473	0.370079	0.194192	0.169306		0.058049	0.0331373	0.0447967	0.0338425		0.353691	0.377532	0.0863832	0.0626375		3.00213	2.54518	0.403606	0.673797
Choline	1.64748	0.506657	1.31611	0.08922		1.95322	0.569864	1.90861	0.46137		2.67412	1.20482	3.41075	0.696987		5.21566	0.227198	5.28948	1.98698
cis-Aconitate;trans-Aconitate	0.0131854	0.00544084	0.00637768	0.00248584		0.0159451	0.00664782	0.00773746	0.000413013		0.00729291	0.00633366	0.00956478	0.0029859		0.0126643	0.00389733	0.00806494	0.00266195
Citramalate	0.00347665	0.00101857	0.00362871	0.000868612		0.00356555	0.00188746	0.00319584	0.00176671		0.00292205	0.000646631	0.00277096	0.000273704		0.0122513	0.00666254	0.00451214	0.00190364
Citrate	3.43414	0.128353	2.11565	0.421008		3.64653	2.4863	3.42603	1.16952		4.39674	1.00512	3.26444	0.261117		5.38322	0.244362	4.71807	0.989482
Citrulline	0.0114031	0.00727972	0.00729975	0.00641393		0.0140457	0.00727728	0.0112906	0.00705698		0.00518697	0.00195319	0.0033092	0.00184169		0.00392959	0.00191443	0.00148049	0.000509067
Coumarate	0	0	0	0		0	0	0	0		0	0	0	0		0	0	0	0
Creatine	0	0	0	0		0.00180652	0.00157935	0	0		0	0	0	0		0	0	0	0
Creatinine	0	0	0	0		0	0	0	0		0	0	0	0		0	0	0	0
CTP	0	0	0	0		0	0	0	0		0	0	0	0		0	0	0	0
Cyclohexylamine	0.024455	0.00297006	0.0237389	0.00249813		0.0228288	0.000175882	0.0235836	0.00240133		0.0246119	0.00192924	0.0289964	0.00262553		0.024885	0.00151224	0.0268375	0.00219763
Cys	0	0	0	0		0	0	0	0		0	0	0	0		0	0	0	0
CysSG	0.0011091	0.000290029	0.00248026	0.00181098		0.00281496	0.0010858	0.00249635	0.000665015		0.00258345	0.000794232	0.00199307	0.00130574		0.00144868	0.000630629	0.00186721	0.000862256
Cystathionine	0.00102472	0.00177486	0.000793885	0.00137505		0.0124138	0.0119809	0.00616637	0.00237739		0.00455425	0.00431079	0.00056377	0.000976478		0	0	0.00192773	0.00186571
Cystine	0.000166333	0.000288098	0	0		0	0	0.000815967	0.000913528		0.000917078	0.00158843	0	0		0	0	0.000403554	0.000698975
Cytidine	0.00443799	0.000833411	0.00237552	0.00042645		0.00258564	0.000259193	0.00179405	6.36021e-05		0.00679935	0.00217695	0.0110736	0.00458647		0.00740757	0.00322919	0.00328965	0.00132894
Cytosine	0.00419939	0.00117708	0.00583345	0.0021709		0.0111432	0.00524861	0.00932844	0.00359052		0.00421144	0.000697906	0.00693995	0.00343366		0.00413042	0.000121842	0.00449528	0.00228597
dCMP	0.000138	0.000239023	0.00161569	0.00170207		0.00417973	0.00329481	0.00509538	0.00170601		0.00290498	0.00106881	0.00112277	0.00123855		0.00210473	0.00183513	0.0012589	0.000738746
Deoxyadenosine	0.000273333	0.000473427	0	0		0.00117648	0.000355776	0.000495401	0.00085806		0	0	0	0		0.000377918	0.000654574	0	0
Deoxycytidine	0.00229503	0.000332189	0.00293719	0.000774626		0.00464619	0.000743454	0.00207459	0.000173535		0.00286673	0.000476573	0.00329959	0.00156502		0.00589041	0.00153581	0.00362867	0.000124194
Deoxyguanosine	0.000533	0.000245065	0.000887541	0.000432245		0.00114938	0.000747579	0.000767811	0.000572463		0.00108028	0.00101788	0.000988188	0.000408366		0.00108055	0.000575561	0.00126841	0.000536885
Deoxyinosine	0.00651491	0.00685251	0.00198111	0.000403608		0.00741166	0.00173738	0.00386178	0.00191507		0.00281551	0.00189684	0.00318775	0.00138411		0.00749614	0.00656806	0.00643963	0.00632179
DHAP	0	0	0	0		0	0	0	0		0	0	0	0		0	0	0	0
Diethanolamine;Aminomethylpropanediol	0.0742471	0.0523243	0.136703	0.138499		0.0508139	0.0131903	0.0318788	0.00285331		0.149646	0.15588	0.113367	0.0509376		0.0657157	0.0117349	0.0640417	0.0230339
Digalacturonate	0.000792027	0.000768711	0	0		0.00110076	0.000973887	0.00154286	0.000727133		0.000339564	0.000588142	0	0		0.00298863	0.00517647	0.000449678	0.000778865
Dihydrofolate	0	0	0	0		0.00114508	0.00106261	0.000690967	0.00119679		0	0	0.000404667	0.000358598		0.000231	0.00020843	0.000813632	0.000235791
Dimethylbenzimidazole	0.00194809	0.000831718	0.00130891	0.000229757		0.00546646	0.00281821	0.00208777	0.000312346		0	0	0.00115575	0.00101937		0.00100156	0.000867461	0	0
DOPA	0.000231	0.000400104	0.000154667	0.000267891		0	0	0	0		0	0	0	0		0.00151928	0.000441585	0.000830914	0.000720672
dTMP	0.000457	8.31625e-05	0.000115333	0.000199763		0.00112506	0.000826204	0	0		0.000150667	0.000260962	0.000250333	0.00043359		0.000596061	0.00103241	0.000214333	0.000371236
dTTP	0	0	0	0		0	0	7.4e-05	0.000128172		0.000258	0.000241255	0	0		0.000172	0.000297913	0	0
dUMP	0.00466829	0.0042849	0.000553458	0.000958618		0.00117248	0.000706102	0.00111912	0.000427839		0.00172869	0.00159523	0.000744583	0.000644964		0.00138788	0.00153565	0.00134713	0.000757713
FAD	0	0	0.000320333	0.000279432		0	0	0.000647053	0.000614248		0	0	0.000167	0.000289252		0.000497	0.000146482	0.000347	0.000331311
Fumarate	0.0179718	0.00444213	0.026054	0.00494121		0.0227743	0.0112232	0.0143866	0.00299622		0.0273745	0.00486038	0.023826	0.00467301		0.0466906	0.0211496	0.0223025	0.00643018
G1P;M6P	0.00582449	0.00144488	0.00371922	0.00120268		0.00579992	0.000640278	0.00621225	0.00169643		0.00765926	0.0046949	0.00633654	0.00525053		0.0110958	0.00613197	0.00722775	0.00434508
G6P;F6P;M6P	0.0362627	0.0115859	0.042073	0.00429284		0.0789273	0.0204963	0.0706746	0.00903483		0.111971	0.063574	0.0762356	0.0340541		0.128874	0.0701315	0.0833468	0.0595433
GA3	0.0412517	0.00331443	0.0372196	0.0051429		0.0291056	0.00447683	0.0309846	0.0146492		0.0408463	0.00639671	0.0336745	0.00235137		0.0378944	0.0035169	0.0372959	0.00824392
GABA	0.73076	0.124675	0.278076	0.00939168		0.301979	0.0987562	0.272233	0.146534		0.53332	0.130258	0.457165	0.124829		1.38342	0.680175	0.567318	0.306
GalN	0.00053486	0.000926405	0	0		0.00295013	0.000277164	0.00179937	0.00162628		0.00214216	0.00205904	0.000707172	0.00122486		0.00239275	0.000574533	0.000437839	0.00075836
GDP	0	0	0	0		0	0	0	0		0	0	0	0		0	0	0	0
GDP-glucose	0.000275	0.000476314	0	0		0	0	0.000111667	0.000193412		0.000212	0.000199479	0.000154	0.000134101		0.000526826	0.000605602	0.000211	0.000197714
Gentisate	0.00587037	0.000479208	0.0046263	0.00107002		0.00215344	0.000157603	0.00264935	0.00223287		0.00607234	0.00103925	0.00930968	0.00228916		0.0224469	0.00838346	0.0100185	0.00367205
g-gluBCA	0.00728301	0.00142184	0.00859709	0.000858579		0.0100092	0.00124111	0.00685329	0.00204903		0.00688182	0.000525699	0.00868271	0.00140668		0.0148496	0.00666227	0.0109981	0.00178507
g-Glu-Cys	0	0	0.000103667	0.000179556		0.00137788	0.00238657	0.000153333	0.000265581		0.000207333	0.000183743	0.000358667	0.000104639		0.00196829	0.00177744	0.000180333	0.000312346
g-Guanidinobutyrate	0.0229256	0.0102635	0.017925	0.00340097		0.0841008	0.0382363	0.0270513	0.00821194		0.0109351	0.00026593	0.0149145	0.00708385		0.0121521	0.00632295	0.00773291	0.00136473
GlcN	0	0	0	0		0	0	0.000550333	0.000485306		0	0	0	0		0	0	0	0
GlcN6P	0.000239	0.000235102	0.000227667	0.00039433		0	0	0.000181	0.000313501		0.00133759	0.00122456	0.000486	0.000434524		0	0	0.000131333	0.000227476
GlcNAc6P	0.00301009	0.00220355	0.00228333	0.000993517		0.00795968	0.00205032	0.00635272	0.00150102		0.00387467	0.000490864	0.00279279	0.00104533		0.00248503	0.00145631	0.00205422	0.00127447
Gln	2.19782	1.44844	1.84924	0.228526		1.77412	1.44611	0.8095	0.180049		1.98051	0.665134	1.42478	0.461137		0.56548	0.338814	0.488439	0.141177
Glu	2.46251	0.137107	2.13492	0.343376		3.83834	0.974096	3.16564	0.840435		5.58397	0.0865445	4.12622	0.714174		6.03492	2.34105	3.8219	1.29868
Glu-Ala	0.0161227	0.0116934	0.00493828	0.00463366		0.0243296	0.0147542	0.0115739	0.00762417		0.0246108	0.0104824	0.0145726	0.00808488		0.0101141	0.00472029	0.00467029	0.00402332
Gluconate	0.0169276	0.0069224	0.0133637	0.00130065		0.0139489	0.00150868	0.0102112	0.00171398		0.0166561	0.00403563	0.0111734	0.00496635		0.0528881	0.0308169	0.0248545	0.0150622
Glucosaminate	0.000344	0.000352807	0.000224667	0.000203316		0	0	0.000208333	0.000180622		0.00021	0.000363731	0.000342667	0.000340521		0.0159629	0.0142418	0.00375748	0.00461583
Glutarate	0.00603681	0.00199107	0.00730213	0.00171135		0.00553888	0.000798069	0.00827933	0.00329987		0.00794807	0.00197561	0.00679703	0.000949194		0.00791107	0.00502066	0.00917218	0.00279772
Gly	0.0222955	0.00897512	0.0166628	0.00143756		0.0334328	0.0217665	0.0282217	0.0163835		0.0258991	0.0116943	0.0240136	0.00185973		0.0333027	0.0172564	0.0252744	0.011835
Gly3P	0.00333251	0.000373049	0.00331758	0.00124898		0.00343648	0.000805065	0.00356338	0.000987385		0.00521755	0.000753403	0.00456663	0.00089695		0.0061723	0.00210146	0.00442892	0.00150125
Glycerate	0.00790224	0.00120488	0.00843914	0.00246104		0.0111613	0.00678926	0.0107107	0.00373331		0.00954516	0.00211021	0.00825091	0.00217979		0.0194695	0.0094729	0.00836798	0.00166853
Glycocholate	0	0	0.000213667	0.000370082		8.16667e-05	0.000141451	0.000709095	0.00031984		0	0	0	0		0	0	0.000139667	0.00024191
Glycocyamine	0.000903238	0.00156445	0	0		0.00241398	0.00216753	0.00143018	0.00142105		0	0	0.000737812	0.00127793		0	0	0.000588669	0.00101961
Gly-Leu	0.00245645	0.00223992	0.000683782	0.00118434		0.00170853	0.00147968	0	0		0.00109524	0.00189702	0	0		0.00717685	0.00629219	0	0
GMP	0	0	0	0		0	0	0	0		0.000152	0.000263272	0	0		0	0	0	0
GSH	0.0439484	0.0722898	0.0622132	0.0572579		0.11533	0.124904	0.100422	0.0898123		0.00713571	0.00308714	0.0276398	0.043678		0.0347354	0.0365315	0.0117402	0.00840085
GSSG	0.00709406	0.00331672	0.0163233	0.00494292		0.0336993	0.0183622	0.0308669	0.00980776		0.0207452	0.00876232	0.0126046	0.00287405		0.00498883	0.00280619	0.0117125	0.00223941
Guanidinosuccinate	0	0	0	0		0	0	0	0		0	0	0	0		0	0	0	0
Guanine	0.00402754	0.00126724	0.00257682	0.000325001		0.00236865	0.00018287	0.00199741	0.000461389		0.0031179	0.000520663	0.00391949	0.00343071		0.00435114	0.000788027	0.00323653	0.000486352
Guanosine	0.0119058	0.00160651	0.00495401	0.000739432		0.00575458	0.00290583	0.00410628	0.000783044		0.0115614	0.000871403	0.00981396	0.00395998		0.0196367	0.00904391	0.00874075	0.00511022
His	0.456122	0.244147	0.352061	0.185094		1.10835	0.33511	0.886614	0.374601		0.553232	0.0417286	0.737804	0.302367		0.363117	0.15517	0.0678256	0.0529639
Histamine	0	0	0	0		0	0	0	0		0	0	0.000137667	0.000238446		0.000306667	0.000288231	0	0
HMG	0.00833455	0.0016069	0.00727167	0.00269686		0.00932409	0.00602226	0.00846212	0.00544769		0.00322583	0.00318655	0.00289974	0.00255414		0.0500055	0.0349505	0.0190511	0.0184299
Homogentisate	0.00755214	0.0013808	0.00554643	0.00184834		0.00462935	0.00131404	0.00113093	0.00195884		0.00580729	0.00204831	0.00463419	0.00106993		0.00933668	0.0024399	0.00536565	0.000340964
HomoGln;Ala-Ala	0	0	0	0		0	0	0	0		0.00104711	0.00181364	0.000502039	0.000869556		0.00274118	0.00241237	0.00114482	0.000993208
HomoIle	0	0	0	0		0.00111775	0.00111338	0	0		0	0	0	0		0	0	0	0
HomoLeu	0	0	0	0		0	0	0	0		0	0	0	0		0.000854312	0.00147971	0	0
HomoLys	0	0	0	0		0.000934675	0.000862818	0	0		0	0	0	0		0	0	0	0
HomoPhe	0	0	0.00115062	0.00107203		0.00213927	0.00186652	0.000960038	0.000966114		0.00090047	0.000784741	0.0012357	0.00115701		0.000894206	0.000776524	0.000512277	0.00088729
HomoPro	0	0	0	0		0	0	0	0		0	0	0	0		0	0	0	0
HomoPro;Pipecolate	0.00158417	0.00105897	0.00163201	0.000108424		0.00113541	0.000145926	0.000654848	0.000568615		0.000522771	0.000569298	0.000867301	0.000805297		0.00100418	0.000141248	0.000396145	0.000686143
HomoSer	0.00670352	0.00197889	0.00491656	0.000362623		0.00342557	0.0011719	0.00314193	0.000650033		0.00475644	0.000927702	0.006419	0.000739937		0.0100912	0.00530689	0.00436156	0.00230008
HomoSer;HomoSer;2-MethylSer;4-Amino-3-hydroxybutanoate	0.00907093	0.00826439	0.00175556	0.00108405		0.000796427	0.000904819	0.00102811	0.00178075		0.00253611	0.00439268	0.000817386	0.00074495		0.00268313	0.00278851	0.000962493	0.000891856
HomoTrp	0.00259728	0.00225202	0.000498967	0.000864236		0.0250512	0.0165305	0.00285872	0.00139336		0.00441055	0.00281029	0.00293026	0.00166261		0.00367563	0.000460318	0.000905481	0.000868886
HomoTyr	0.000288	0.000498831	0	0		0	0	0	0		0.00125616	0.000253166	0	0		0.00221821	0.000525016	0	0
HomoTyr;Glucosaminate	0.000268	0.000247516	0	0		0.000177667	0.000307728	0	0		0.000128333	0.00022228	0	0		0.00164471	0.00186139	0.000344	0.00037273
HomoVal;b-Leu	0.0272303	0.0315797	0.00598008	0.00441978		0.0012947	0.00137749	0.000213667	0.000370082		0.00558841	0.000299717	0.00536487	0.00374757		0.000825978	0.000451577	0.000172333	0.00029849
Homovanillate	0.00186849	0.00323631	0.0060994	0.000896464		0.00257666	0.000788377	0.00341928	0.00165111		0.00654738	0.0017501	0.00399799	0.000727122		0.00283497	0.00248025	0.00384409	0.00281071
HydroxyPro	0.0476234	0.0568288	0.00759874	0.00218581		0.0276769	0.00111297	0.0245495	0.0129701		0.03235	0.0131393	0.0156817	0.00430104		0.0290806	0.0123806	0.014052	0.0112286
Hypotaurine	0	0	0	0		0.000795515	0.00137787	0	0		0	0	0	0		0	0	0	0
Hypoxanthine	0.108655	0.00957938	0.112832	0.0276213		0.117869	0.0270687	0.134677	0.0157285		0.172582	0.0446191	0.142333	0.067034		2.182	1.93001	0.239067	0.15555
Ile	2.55468	1.54912	1.46897	0.421161		0.18407	0.0602436	0.150478	0.0483928		1.33279	0.133457	1.5581	0.262729		0.271495	0.150904	0.0950779	0.0297868
Ile;Leu;HomoVal;b-Leu	0.0189265	0.0270628	0.0380833	0.0389351		0.000924122	0.000530528	0.000664789	0.000521405		0.0124487	0.00640033	0.0380176	0.0313407		0.00117383	0.000738055	0.00130125	0.00127803
Imidazole-4-acetate	0	0	0	0		0	0	0	0		0	0	0	0		0.00233612	0.00202696	0	0
Inositol1P;Man1P	0.0041161	0.00223649	0.00529374	0.000976463		0.00887311	0.000145801	0.0078837	0.00046432		0.0123148	0.0105667	0.00676651	0.00269135		0.010001	0.00516926	0.00858892	0.00513022
Isethionate	0	0	0	0		0	0	0.000726499	0.000663844		0.00085501	0.00148092	0	0		0.000484045	0.000838391	0	0
Isocitrate	0.0539447	0.00270974	0.039821	0.00912198		0.110819	0.0840846	0.100767	0.0166936		0.0688341	0.0101361	0.0530915	0.0109117		0.077732	0.00731408	0.06637	0.0195316
Isopropanolamine;Trimethylamine-N-oxide	0.00524682	0.00125352	0.00455806	0.0002792		0.00440974	0.000315273	0.00430635	0.000710574		0.00485529	0.000895925	0.00559339	0.000741482		0.00478932	7.69179e-05	0.00506335	0.000693183
Kynurenine	0.0349488	0.0248899	0.0152569	0.0189515		0.0959921	0.0521855	0.046345	0.0294233		0.0745669	0.0264172	0.0386272	0.0214852		0.0154883	0.00549027	0.0128755	0.0115702
Lactate;3-Hydroxypropionate	0.146415	0.0326508	0.167978	0.0544162		0.115239	0.0128672	0.152453	0.0275985		0.146084	0.0161139	0.131487	0.00333962		0.130483	0.00642659	0.131331	0.0241337
Leu	1.33147	0.961597	0.926005	0.289397		0.129109	0.0305727	0.118159	0.030884		0.945668	0.120395	1.10497	0.234908		0.186242	0.116298	0.0966785	0.0311636
L-Theanin	0.0197898	0.00292965	0.00733577	0.000421544		0.0142193	0.0074191	0.00777985	0.00308964		0.00706464	0.00250475	0.00890236	0.00234014		0.0306491	0.0131079	0.0151355	0.00742699
Lys	0.0634222	0.0378676	0.04091	0.00692187		0.0882268	0.0287897	0.0524426	0.0176381		0.10776	0.0203665	0.128408	0.0193681		0.0391014	0.0152508	0.0208944	0.00917226
Malate	0.860454	0.127798	1.36225	0.183684		4.73506	3.29112	3.6549	0.812908		2.15903	0.359488	1.92879	0.663575		8.89572	4.90881	2.66656	0.671409
Malonate	0.00752709	0.0130373	0.00772721	0.0133839		0.00756905	0.0066534	0.00792007	0.00693204		0.0134917	0.0167697	0.0156031	0.0137551		0.0442896	0.0215053	0.00609102	0.01055
Mannnofuranuronatelactone	0.000457061	0.000791652	0.000311667	0.000539823		0	0	0.000248	0.000429549		0.0013531	0.00125323	0.000132	0.000228631		0.00484607	0.00323002	0	0
Met	0.0450298	0.0360028	0.0420833	0.0136024		0.00842541	0.00465522	0.00878353	0.00761297		0.0228454	0.0117386	0.0265544	0.0063668		0.00721789	0.00674901	0.00436987	0.00170313
Methionine sulfoxide	0.139892	0.104994	0.0829872	0.0181774		0.0142089	0.00737442	0.00928497	0.00487293		0.0669073	0.00746063	0.0608972	0.0195739		0.0269888	0.0169782	0.00707675	0.00636675
Methylthioadenosine	0.0059188	0.00159201	0.0060344	0.00119501		0.00422479	0.000664113	0.00549862	0.00105535		0.00588516	0.00231632	0.00625531	0.00186925		0.00894014	0.00667988	0.00642554	0.00214726
Mevalonolactone	0.00165017	0.00285817	0	0		0.000712992	0.00123494	0	0		0.00631203	0.00316691	0.00254267	0.002203		0.00793655	0.00320262	0.00150369	0.00132367
Mucic acid	0	0	0.00184454	0.001798		0.0010819	0.00187391	0.00150464	0.000227015		0.000897986	0.00155536	0.000350601	0.000607259		0.00437733	0.00407842	0	0
Mugineate	0	0	0	0		0.00109768	0.000997071	0.00062408	0.000351296		0	0	0.000375333	0.000335978		0	0	0	0
N6-AcetylLys	0.000494285	0.000856126	0	0		0.00235843	0.00224258	0.00122146	0.0011102		0.000695032	0.00120383	0	0		0	0	0	0
N6-Methyl-2'-deoxyadenosine	0.00213561	0.0010888	0.00131137	0.000364897		0.00445421	0.00216372	0.00356992	0.00352375		0.00467324	0.00249164	0.00299123	0.00187531		0.0159965	0.0121074	0.00449519	0.00303026
N8-Acetylspermidine	0	0	0	0		0	0	0	0		0	0	0	0		0	0	0	0
N-AcetylAsp	0	0	0	0		0.000398333	0.000376367	0	0		0	0	0	0		0.0013922	0.000435106	0	0
N-AcetylGlu	0.00590776	0.00188014	0.00413077	0.000542956		0.0014524	0.000682768	0.00113249	0.000200717		0.000756579	0.000726513	0.000519	0.00045436		0.00306029	0.00193888	0.00154222	0.00114281
N-Acetylmuramate	0	0	0	0		0.0139211	0.0122026	0.00569507	0.00986415		0	0	0.0466021	0.00743727		0.020647	0.0332856	0.0371135	0.00639122
N-Acetylneuraminate	0.000384	0.000362791	0.000493667	0.000428838		0.000882168	0.000405544	0.000748888	0.000651771		0.00048149	0.000833966	0.000667316	0.000617653		0.000310667	0.00053809	0.000606784	0.000693256
N-Acetylornithine	0.00413692	0.0021371	0.001776	0.00170943		0.00121758	0.00210891	0.00161633	0.00146113		0.00157315	0.00141064	0.000769032	0.001332		0.00470399	0.00183006	0.00150328	0.00260376
N-Acetylputrescine	0.00384475	0.00139741	0.00262698	0.000784102		0.00267337	0.00253092	0.00168137	0.00159918		0.00320912	0.000222036	0.0033443	0.00109524		0.00730557	0.00282256	0.00335909	0.00148096
NAD	8.6e-05	0.000148956	0.000337	0.000295691		0.00132663	0.000224099	0.000960437	0.000384892		0.000614333	0.000218138	0.000246667	0.000216308		0.00062586	0.000582651	0.000302	0.000295714
NADP	0	0	0	0		0.000215667	0.000198258	0	0		0	0	0	0		0.000189333	0.000327935	0	0
N-BenzyloxycarbonylGly	0	0	0	0		0	0	0	0		0.000321667	0.000557143	0	0		0.00165901	0.00150901	0.00187028	0.000497438
N-FormylMet	0.389009	0.278208	0.167027	0.153541		0.0415731	0.0217118	0.039494	0.0356375		0.305968	0.340904	0.0629738	0.0500386		2.71886	2.41176	0.306029	0.511582
Nicotinamide;Isonicotinamide	0.0147128	0.00063253	0.0125038	0.00148848		0.0156614	0.00567588	0.0188988	0.0103486		0.0166707	0.00340923	0.0180622	0.00361014		0.0248911	0.00927348	0.0206394	0.00338295
Nicotinate	0.00114433	0.00103057	0.00122227	0.000230235		0.00169938	0.000586229	0.00179236	0.000497645		0.00217741	0.00013549	0.0016719	0.00153606		0.00363367	0.000772827	0.00250554	0.000473895
N-Methylanthranilate	0	0	0.000430385	0.000745449		0	0	0.000739739	0.00128127		0.00139824	0.000338183	0.000562182	0.000582762		0.00645283	0.00423085	0.00210597	0.00261006
Noradrenaline	0	0	0	0		0.00155596	0.000439914	0.000484618	0.000839384		0	0	0	0		0.00527553	0.00388334	0.0013442	0.000595034
O-AcetylSer	0.00721761	0.00110496	0.00951441	0.00234628		0.00334226	0.00578896	0.00299293	0.00518391		0.00834583	0.00210399	0.0130033	0.00328848		0.011039	0.000635677	0.00659967	0.00232216
O-AcetylSer;N-AcetylSer	0.00206001	0.000287294	0.00332818	0.000275596		0.00135714	0.00134716	0.00124052	0.000764937		0.00242281	0.000713667	0.00420557	0.00227411		0.00443507	0.00189945	0.00108544	4.49676e-05
Octopine	0.00330482	0.00027648	0.00428142	0.000846251		0.00290489	0.00049548	0.00351103	0.000119934		0.0047303	0.000573685	0.00322078	0.000181603		0.00438338	0.00166044	0.0043213	0.000581028
Octylamine	0.0214518	0.000442084	0.0219366	0.00219429		0.0205587	0.00101609	0.0207267	0.0036063		0.022107	0.0029903	0.0239036	0.00596229		0.0263953	0.00216364	0.0325697	0.00444505
Ophthalmate	0.00327249	0.000716793	0.00316227	0.00166851		0.000559407	0.000968921	0	0		0.00458247	0.00160443	0.00915336	0.00419342		0.000710351	0.000753745	0.000440717	0.000763344
Ornithine	0.00709528	0.00190309	0.00590113	0.00272891		0.0325172	0.0138003	0.0159982	0.00450865		0.0149644	0.0122552	0.00968298	0.00382759		0.00905103	0.00892583	0.0158621	0.0233108
O-SuccinylhomoSer	0	0	0.000109333	0.000189371		0.000220333	0.000381629	0.000223333	0.000194248		9.03333e-05	0.000156462	0	0		0.000867667	0.000753253	0	0
Oxamate	0.00576882	0.0025876	0.00297504	0.00262412		0.00390311	0.00339469	0.00383024	0.00663417		0.00521046	0.00141664	0.00298816	0.00261046		0.00566753	0.00494772	0.00667166	0.00290591
Pantothenate	0.0102254	0.00714887	0.0112857	0.00530734		0.0121968	0.00628369	0.00583639	0.00135606		0.00345596	0.0017596	0.00207889	0.000186152		0.0335876	0.0176879	0.00982045	0.00484724
PEA	0.0097029	0.0005279	0.00926444	0.00234893		0.0202102	0.00563844	0.0168646	0.00409829		0.00698204	0.0112576	0.000407333	9.58245e-05		0.0109989	0.00332021	0.0064556	0.0075374
Penicillamine	0	0	0	0		0	0	0	0		0	0	0	0		0	0	0	0
Phe	0.916497	0.629859	0.461107	0.188286		2.7159	1.18011	2.35604	1.05498		1.07991	0.547514	1.09725	0.304512		0.115223	0.0622732	0.0744616	0.0251601
PhenylacetylGly	0.0113886	0.0114258	0.0043993	0.00231605		0.000209667	0.000363153	0.00145599	0.00197953		0.0062723	0.00864614	0.00179871	0.00132104		1.0211	0.843258	0.210221	0.283223
Phenylethylamine	0.00209476	0.00190383	0	0		0.00271015	0.00277238	0.000769759	0.00133326		0.00290566	0.000770186	0.00307852	0.00292177		0.839636	0.837093	0	0
Phenylpropanoate	0.00512871	0.000792148	0.0054129	0.00015302		0.006798	0.00126463	0.00565572	0.000397562		0.0108933	0.00422381	0.00734461	0.000787439		0.0983714	0.0726704	0.0140164	0.00785056
Phenylpyruvate	0	0	0	0		0	0	0.000518944	0.000898838		0	0	0	0		0	0	0	0
Pimelate	0.00443859	0.00237873	0.00542457	0.000805782		0.00361224	0.000224979	0.006298	0.00274164		0.00513346	0.00218402	0.00481202	0.00127567		0.00135158	0.002341	0.00473736	0.00185674
Pipecolate	0.229698	0.0338171	0.15614	0.0164886		0.177061	0.12157	0.25089	0.107813		0.0719828	0.0496151	0.0821995	0.0278873		0.113748	0.0455446	0.074926	0.0356106
Piperidine	0	0	0	0		0.000599125	0.00103771	0	0		0.00162164	0.000313487	0.000627156	0.00108627		0.00207414	0.00182809	0	0
Porphobilinogen	0.000959549	0.00114818	0.000251333	0.000435322		0.00281955	0.00282359	0.000811556	0.00140566		0.000520753	0.00090197	0	0		0.000474704	0.000822211	0.000222333	0.000385093
Pro	1.64009	0.397255	0.697107	0.196855		0.598757	0.0813418	0.750891	0.234651		3.42568	0.740421	2.35405	0.694279		3.07111	2.54094	1.73694	2.42282
Prydoxal	0.00315694	0.00112173	0.00342266	0.00131656		0.00200034	0.000864569	0.00225441	0.00104064		0.00260701	0.00177876	0.00393665	0.00104292		0.0224689	0.0142005	0.00368369	0.00128255
Putrescine	0.0031544	0.00139436	0.00172479	0.00150042		0.00397658	0.00200516	0.00427778	0.00166334		0.00496067	0.000680533	0.00279762	0.000401751		0.00809255	0.00376408	0.00348786	0.000772554
Pyridoxal	0	0	0	0		0	0	0	0		0	0	0	0		0	0	0	0
Pyridoxamine	0.000453	0.000408121	0.000383667	0.00034517		0.00142513	0.000479326	0.000227667	0.00039433		0.000751369	0.000668008	0	0		0.00102462	0.000887388	0.000327333	0.000566958
Pyridoxamine5P	0.000289667	0.000254268	0.000360667	0.000196704		0.00154449	0.00139383	0.00101035	0.000901166		0.00108787	0.000696357	0.00100732	0.00106276		0.000364667	0.000316879	0.000325333	0.000136299
Pyridoxine;Dopamine;4-Deoxypyridoxine	0.000286	0.000495367	0	0		0	0	0.00247503	0.00214864		0.000402521	0.000697187	0	0		0.00181722	0.000835155	0.000844146	0.0014621
Pyrrolidine	0.0290338	0.0015744	0.0242324	0.0014042		0.0237671	0.00135592	0.0247246	0.00229948		0.0251584	0.00106112	0.0306072	0.00120707		0.0325352	0.00345504	0.0307967	0.00121898
Pyruvate	0.0183722	0.00483542	0.019179	0.00558273		0.0093051	0.00135986	0.00954478	0.00111613		0.0111384	0.00208562	0.0186011	0.00421521		0.0187395	0.00747188	0.0145372	0.00213116
Quinate	0.143403	0.157404	0.0522253	0.0211096		0.023543	0.00470569	0.0369731	0.0254233		0.079098	0.094136	0.038921	0.0151638		13.5749	11.2861	2.94476	4.05978
Raffinose	0.195411	0.0462269	0.257837	0.0128993		0.287889	0.114173	0.261014	0.0147395		0.119244	0.0224778	0.302556	0.0816409		0.137526	0.0104609	0.303947	0.0656175
Riboflavin	0.462402	0.0609	0.171807	0.125718		0.323142	0.0596666	0.335713	0.0963336		0.319748	0.140691	0.252976	0.0887845		0.317135	0.089771	0.252897	0.0326326
Ribu5P;Rib5P;X5P	0	0	0	0		0	0	0	0		0	0	0	0		0	0	0	0
S6P	0.000571667	0.000512502	0.00103529	0.00013054		0.00141269	0.000831294	0.00178313	0.000388758		0.0028252	0.00195853	0.00166431	0.000720715		0.00285247	0.00136165	0.00192489	0.00124821
S7P	0.00137363	0.00133333	0.0014408	0.00126707		0.00423524	0.00138692	0.00383977	0.00161044		0.00385047	0.00362639	0.00364933	0.00111893		0.00609957	0.00257591	0.00394602	0.00463424
Saccharopine	0.00257703	0.0022611	0.00598441	0.00270131		0.00577667	0.00630778	0.00281834	0.000245107		0.0188865	0.00446361	0.0242162	0.00304953		0.00190178	0.00119938	0.0012598	0.000864182
SAH	0.00240592	0.000597632	0.00189205	0.000814515		0.0035672	0.000588181	0.00298123	0.000313891		0.00238038	0.000628763	0.002761	0.00146338		0.00309437	0.00144559	0.00270678	0.000156012
Salicylate	0.0747274	0.00960223	0.00659854	0.011429		0.0316863	0.00576399	0.0123911	0.021462		0.0715906	0.0282352	0.142046	0.0443578		0.128593	0.0137683	0.0933385	0.0385615
SAM	0	0	0.000129667	0.000224589		0	0	0	0		0	0	0	0		0.000273	0.000265362	0	0
Scopolamine	0	0	0	0		0.00047093	0.000815675	0.000407044	0.00070502		0.00159871	0.0012244	0.00140969	0.00122514		0.000398662	0.000690503	0	0
Secologanin	0.0106291	0.00153503	0.00173572	0.00248243		0.011456	0.0165342	0.00855806	0.00562354		0.0136474	0.0128941	0.00666751	0.00121957		0.0157368	0.00371086	0.00320787	0.0027781
Ser	0.56643	0.321041	0.39203	0.143097		0.363236	0.254871	0.254872	0.165727		0.482699	0.0606444	0.482394	0.159125		0.37514	0.261235	0.20422	0.0980914
Serotonin	1.09646	0.877291	0.621466	0.742942		4.45061	4.19519	2.14821	1.64574		2.84369	2.23691	3.02073	1.6664		0.854388	0.49515	0.672957	0.826493
Shikimate	0.0156922	0.00417589	0.0241622	0.00309571		0.00223581	0.00126136	0.00887791	0.00742751		0.00473611	0.00514752	0.00239976	0.00123128		0.0389532	0.0228737	0.0323764	0.00395481
S-MethylMet	0	0	0	0		0	0	0	0		0	0	0	0		0	0	0	0
Spermidine	0	0	0	0		0	0	0	0		0	0	0	0		0.00088638	0.000839381	0	0
Stachydrine	0.0255281	0.0238124	0.021508	0.00771074		0.0457164	0.021955	0.0252882	0.00196364		0.0134121	0.00211274	0.0469939	0.0275603		0.0143669	0.00289933	0.0355042	0.0139274
Succinate	0.121659	0.0287936	0.1049	0.021529		0.0813438	0.023665	0.0803197	0.00938572		0.138127	0.0482179	0.108474	0.035585		0.507883	0.314382	0.205459	0.116609
T6P;L1P;Suc6'P	0.0101789	0.0041744	0.00914394	0.00116702		0.0274928	0.00135805	0.0310351	0.00888595		0.0127688	0.00242776	0.00781118	0.00241421		0.124395	0.100607	0.0351552	0.0383285
Tartrate;meso-Tartrate	0.000872194	0.000969824	0.000476014	0.00082448		0.0017799	0.000926914	0.00156051	0.00129051		0.000949294	0.00082235	0.000699291	0.000668862		0.00235502	0.00122742	0.0013098	0.000481786
Thiamine	0.00126559	0.00129121	0.000803117	0.00089841		0.00202145	0.00123199	0.00137284	0.00120506		0.00245468	0.00101548	0	0		0.0123863	0.0097115	0.000513273	0.000889015
ThiamineP	0.000131667	0.000228053	0	0		0	0	0	0		0.000303333	0.000525389	8.36667e-05	0.000144915		9.66667e-05	0.000167432	0.000116	0.000200918
Thiotomin;RLA	0.000177333	0.00030715	0.00103082	0.000565018		0.00147462	0.000495428	0.000316667	0.000548483		0.000764102	0.000677034	0.000762035	0.000684592		0.00961689	0.00792666	0.00150713	0.000527233
Thr	1.03235	0.557652	0.951851	0.279491		0.182973	0.0451318	0.138045	0.069518		0.752105	0.0495032	0.875293	0.168534		0.368267	0.244994	0.108276	0.0453987
Thr;HomoSer;HomoSer;2-MethylSer;4-Amino-3-hydroxybutanoate	0.0797243	0.0710222	0.0988265	0.0408663		0.00524617	0.00225398	0.00757901	0.0110486		0.0620423	0.0118716	0.068369	0.014206		0.0107397	0.0141919	0.00117352	0.000695265
Thymidine	0.000367358	0.000636283	0.00144387	0.000450185		0.000289667	0.000501717	0.000403737	0.000699294		0.000320667	0.000555411	0.000696211	0.000383256		0.000108667	0.000188216	0.000141	0.000244219
Triethanolamine	0.00297649	0.000558124	0.00246579	0.000590045		0.0464634	0.0777515	0.00623518	0.00702935		0.0027427	0.000759644	0.00461163	0.00111369		0.00238624	0.000905784	0.00236297	0.000393222
Trigonelline	0.001496	0.000260645	0.00228495	0.000206137		0.0200908	0.0153057	0.0137861	0.00757765		0.0189822	0.00657072	0.00848213	0.00357558		0.00211455	0.00117525	0.00403021	0.00214171
Trimesic acid	0.301919	0.0137984	0.290912	0.00423782		0.290583	0.0176581	0.292138	0.0295628		0.292517	0.0292726	0.287456	0.0157441		0.306095	0.0181711	0.280598	0.0104359
Trp	0.478789	0.333688	0.531043	0.248667		0.788467	0.334845	0.984774	0.485824		0.335797	0.039589	0.451127	0.13486		1.89724	1.47636	0.0918442	0.0391853
Tryptamine	0.152879	0.117969	0.0125924	0.0101611		0.0595457	0.0390583	0.0445066	0.0458368		0.305893	0.32716	0.115092	0.111489		0.254191	0.191772	0.0218497	0.0260142
Tyr;b-Tyr	0	0	0	0		0	0	0	0		0	0	0	0		0.00292485	0.00285021	0	0
Tyr	0.13067	0.0614668	0.110281	0.0135222		0.108408	0.047822	0.261303	0.340304		0.444912	0.120442	0.330337	0.0687706		0.292745	0.0880658	0.181039	0.0494093
Tyramine	0.135348	0.0322574	0.027827	0.0162656		0.0157223	0.0125545	0.0643726	0.104583		0.126418	0.11628	0.0779598	0.0590994		0.865909	0.586414	0.0983727	0.0907756
UDP	0.000431333	0.000377869	0.000166667	0.000288675		0	0	0	0		0.000290333	0.000256859	0.000185	0.000320429		0	0	0.000270667	0.000239888
UDP-Glc;UDP-Gal	0.00620816	0.000484299	0.00563387	0.000770449		0.00434408	0.000723826	0.00399538	0.00114944		0.0119194	0.00531101	0.00730051	0.00117748		0.021624	0.0105417	0.0112171	0.00751792
UMP	0.00294341	0.00100361	0.00232265	0.000439701		0.00153762	0.000388384	0.000967823	0.000285441		0.00287106	0.0010739	0.00217384	0.000876899		0.00285987	0.00144282	0.00197046	0.000944074
Urea	0.0786903	0.0797453	0.0744996	0.00693233		0.0197742	0.0342499	0.0637994	0.058373		0.118897	0.046543	0.0707683	0.0615205		0.0776164	0.011881	0.0934007	0.0228192
Urocanate	0.00714562	0.00630748	0.00703949	0.00170492		0.00296454	0.00513474	0.00625666	0.00549516		0.0123643	0.00566517	0	0		0.00727703	0.00651049	0.00663428	0.0114909
Val	2.1882	1.32593	1.44166	0.510832		0.255604	0.0905067	0.252934	0.120056		1.56535	0.0683182	1.84588	0.350784		0.24623	0.134044	0.124966	0.0501604
Vanillate	0.024664	0.00275354	0.0186405	0.00437607		0.0111797	0.0025239	0.0133547	0.0037312		0.0175088	0.00292189	0.0119894	0.00232312		0.0151303	0.00216314	0.0123177	0.000798051
Vanillylmandelate	0.000441333	0.000382218	0	0		0.000212	0.000367195	0	0		0	0	0	0		0	0	0	0
Xanthine	0	0	0	0		0	0	0	0		0	0	0	0		0	0	0	0
Xanthurenate	0.000403	0.000352643	0.000271333	0.000469963		0.0012834	0.000337954	0.000478667	0.000435966		0.000785028	0.00100676	0	0		0.00218417	0.00117858	0.00135073	0.000351769

## Sheet: wood
unit	[rel. peak area]
harvest	October					February					April					June
site	Conventwald		Tuttlingen			Conventwald		Tuttlingen			Conventwald		Tuttlingen			Conventwald		Tuttlingen
compound	mean	stdev.	mean	stdev.		mean	stdev.	mean	stdev.		mean	stdev.	mean	stdev.		mean	stdev.	mean	stdev.
1-Methyladenosine	0.00218164	0.000605313	0.00320595	0.000150908		0.00263963	0.000272498	0.00444958	0.00359333		0.00451902	0.00236417	0.00800175	0.00197129		0.00537224	0.00165134	0.00632384	0.00099562
2,6-Diaminopimelate	0.0017457	0.000664108	0.00255168	0.000263428		0.000957957	0.000829616	0.0014732	0.00144839		0.0035553	0.00147899	0.00346558	0.000480383		0.00296203	0.000664671	0.00355671	0.00015734
2,6-Diaminopimelate;5-Methoxytryptamine	0.000422789	0.000732291	0	0		0.00118263	0.000591756	0	0		0.000826453	0.000812556	0.00144551	0.00152803		0.00373329	0.000852396	0.000998899	0.00173014
Aminoadipate	0.0164003	0.00905405	0.0460123	0.0377642		0.000237333	0.000208013	0.00183242	0.000174775		0.0106763	0.00512873	0.0131843	0.00630496		0.00286209	0.00359669	0.000691333	0.000787782
2-Aminobutyrate;DimethylGly;MethylAla;2-Aminoisobutyrate	0	0	0	0		0.000338734	0.000586705	0	0		0	0	0	0		0	0	0	0
2-Aminobutyrate;MethylAla;2-Aminoisobutyrate	0.0224571	0.00556042	0.0162991	0.0100288		0.0648771	0.038693	0.0994079	0.146524		0.00663121	0.00145291	0.0189472	0.0136051		0.00564142	0.00234867	0.00281086	0.000420383
2-Aminophenol	0	0	0	0		0	0	0	0		0	0	0	0		0	0	0	0
2-DeoxyG6P	0.001001	0.0010179	0	0		0	0	0	0		0	0	0	0		0.00275079	0.0047645	0.000117	0.00020265
2-Isopropylmalate	0.00421767	0.00161809	0.00411413	0.00130501		0.00900587	0.00365	0.0108001	0.00299469		0.00437071	0.00154119	0.00718121	0.000787968		0.00537567	0.00288219	0.00292047	0.00207966
2-MethylSer	0.000794157	0.00137552	0.000446873	0.000774007		0.00163735	0.00175887	0.000543519	0.000941403		0.00191598	0.00179905	0.000980876	0.00086517		0.000832594	0.000860643	0	0
3-Aminobutyrate	0	0	0	0		0	0	0	0		0	0	0.00100373	0.00173852		0	0	0	0
3-Aminoisobutyrate	0	0	0.00440666	0.00143633		0	0	0	0		0	0	0.00137523	0.00238197		0	0	0	0
3-Aminopropanediol	0	0	0	0		0.000550625	0.00095371	0	0		0.000386069	0.000668691	0	0		0.00104349	0.00180738	0	0
3-Aminopyrrolidine	1.8689	0.0630669	1.9151	0.119667		1.79901	0.126861	1.69769	0.0642732		1.84931	0.172367	1.94149	0.137609		1.79793	0.0928513	1.94258	0.023862
3-Dehydroshikimate	0.000257333	0.000445714	0.000323	0.000559452		0.000937286	0.000816187	0.000842983	0.000758057		0.000961537	0.000843826	0.00155765	0.000463684		0.00192498	0.000925553	0.000540572	0.0005151
3-Hydroxypyruvate	0.00728861	0.0012258	0.00751353	0.00119185		0.00527303	8.45942e-05	0.00471048	0.00199951		0.00766959	0.00228141	0.00739836	0.00111577		0.0135227	0.00223886	0.0097806	0.00147647
3-Methyladenine	0	0	0	0		0	0	0	0		0.000354392	0.000613826	0.000282	0.000488438		0	0	0	0
3-MethylHis	0.0196253	0.00125605	0.00983502	0.00281626		0.0395224	0.0268016	0.0191729	0.00973679		0.023339	0.0105243	0.0307253	0.00919108		0.11095	0.0327824	0.0311457	0.014086
4-Amino-3-hydroxybutanoate	0	0	0	0		0.00194004	0.00174596	0.00122046	0.0014136		0.0019373	0.00170865	0.00489713	0.00193227		0.00942805	0.00497257	0.00183274	0.00195663
4-Coumarate;Coumarate	0.000177333	0.00030715	0	0		0	0	0	0		0	0	0.000437769	0.000758239		0.000705317	0.000612983	0.000882219	0.000335179
4-Hydroxyphenylpyruvate	0	0	0	0		0	0	0	0		0	0	0	0		0	0	0	0
4-Methyl-5-thiazoleethanol	0	0	0	0		0	0	0	0		0	0	0	0		0	0	0	0
4-Methylpyrazole	0.000931089	0.00161269	0.00118495	0.0020524		0.00737448	0.00133213	0.00630266	0.0022804		0.00589464	0.00178745	0.0150939	0.00465913		0.0120521	0.0043315	0.00385846	0.00421316
4-Oxovalerate	0	0	0	0		0	0	0	0		0	0	0	0		0	0	0	0
4-Pyridoxate	0.07594	0.0257063	0.0931327	0.0262376		0.16485	0.04521	0.185223	0.00903677		0.111147	0.0414394	0.204435	0.0625281		0.24536	0.0935269	0.0894518	0.0180818
5-Amino-4-oxovalerate	0.00340408	0.000319967	0.00412511	0.000849088		0.00801639	0.0039046	0.00647546	0.00477245		0.00644619	0.000342229	0.0156498	0.00481135		0.00959808	0.0044866	0.0109658	0.00175785
5-Amino-4-oxovalerate;N-Acetyl-b-Ala	0.000519667	0.000458858	8.26667e-05	0.000143183		8.73333e-05	0.000151266	0.000124667	0.000215929		0.000425333	0.000368436	0.000485667	0.000454221		0.00266023	0.000978541	0.000890678	0.000167681
5-Aminopentanoate	0.0372836	0.0470023	0.0602278	0.0453988		0.0463436	0.0355305	0.0747723	0.112395		0.121162	0.0270154	0.172249	0.0212135		0.00908619	0.00104063	0.011063	0.00134028
5-HydroxyTrp	0.00104874	0.000908306	0.00312479	0.0018522		0.00411553	0.00228598	0.00487843	0.00205707		0.00418476	0.00213553	0.00618959	0.0045534		0.00183122	0.00160804	0.00335632	0.00213848
5-Methylcytosine	0.0126865	0.00174953	0.0219245	0.00888975		0.0272902	0.0134232	0.0300519	0.0137252		0.0182982	0.000243286	0.0598669	0.0212664		0.0216185	0.00563316	0.0406984	0.0101959
5-Oxohexanoate;4-Methyl-2-oxovalerate;4-Oxohexanoate	0.0113832	0.00385511	0.0108779	0.00344749		0	0	0	0		0.00973947	0.00165318	0.0173976	0.00217967		0	0	0	0
5-OxoPro	0.0249236	0.00206441	0.0238495	0.00574065		0.0447151	0.0132352	0.0238986	0.0208487		0.127958	0.051953	0.097737	0.0359817		0.0388686	0.0124492	0.0206247	0.00756496
6-Hydroxynicotinate	0	0	0	0		0	0	0	0		0.000958325	0.00098661	0.00169432	0.0015063		0.000484143	0.000838561	0	0
ABA	0.000651	8.8e-05	0.000791017	0.000353601		0.00076523	0.000318716	0.00101966	0.00034536		0.000491667	1.97569e-05	0.000515667	7.23901e-05		0.000717864	0.000285609	0.000547333	0.000189569
Acetylcholine	0.00162566	0.000299855	0.00101466	0.000888938		0.000903691	0.000797051	0.000490511	0.000849591		0.000970406	0.000840906	0.00302028	0.00125792		0.00800075	0.00193829	0.00295076	0.00079903
Adenine	0.00239652	0.00112559	0.00267416	0.00132112		0.00479277	0.00225747	0.00428501	0.00286488		0.00280162	0.00167563	0.00309484	0.00208826		0.00798344	0.00424098	0.0039018	0.00113475
Adenosine	0.0125644	0.00175662	0.00969679	0.00306075		0.00497914	0.00248621	0.00476805	0.00238583		0.0114375	0.00585368	0.0106904	0.00523238		0.0354787	0.0200514	0.0111097	0.0062888
Adipate	0.000967591	0.000838927	0.00137528	0.00119968		0.000546021	0.000945736	0.000609303	0.00105534		0.000956751	0.000844198	0.00190953	0.00176045		0.00129459	0.0011395	0.000342018	0.000592393
ADP	0.0016962	0.000400775	0.00172522	0.000366092		0.000938287	0.000226962	0.0011078	0.000476748		0.00160704	0.000434845	0.000925833	0.000247804		0.000833404	0.000559538	0.00154733	0.000543922
Adrenaline	0	0	0	0		0	0	0	0		0	0	0	0		0	0	0	0
Agmatine	0.000270667	0.000468808	0	0		0.000358168	0.000620366	0.000442206	0.000765923		0.000316667	0.000548483	0.00113301	0.000441057		0.000779342	0.000860019	0	0
AICAR	0.0037226	0.000519587	0.0040863	0.000895733		0.00582143	0.00193998	0.0051367	0.000791362		0.00919319	0.00291561	0.0120439	0.00282349		0.0188086	0.00674486	0.00722455	0.0024978
a-Ketoglutarate	0	0	0	0		0	0	0	0		0	0	0	0		0.0109174	0.00988742	0	0
Ala	0.239382	0.0976736	0.235355	0.0582987		3.70556	2.58241	3.44316	3.54787		0.290919	0.104405	0.770684	0.283958		0.718753	0.313991	0.303793	0.0742245
Ala;b-Ala;Sarcosine	0.000983168	0.000917636	0.000419131	0.000725957		0.0115821	0.00740002	0.0103304	0.0074195		0.000753947	0.000699492	0.00131408	0.00115472		0.00251088	0.000893036	0.000701807	0.000616235
Allantoate	0	0	0	0		0	0	0	0		0	0	0	0		0.000487667	0.000438372	0	0
AMP	0.00536056	0.00223288	0.00797952	0.000890882		0.00598629	0.00180705	0.00407315	0.00198959		0.0038625	0.0025387	0.00481536	0.00484529		0.00817456	0.00549018	0.00337353	0.00130328
Anthranilate	0.00925806	0.00141883	0.00529826	0.00416069		0.00487502	0.000697752	0.00569447	0.00390343		0.0308081	0.00782491	0.0255904	0.00645193		0.0178193	0.0149209	0.0113346	0.0164641
Anthranilate;p-Aminobenzoate	0.00198426	0.00017692	0.000940024	0.00162817		0	0	0	0		0.00242185	0.00251831	0	0		0.0266944	0.0153534	0.00313402	0.00542828
Arg	14.1742	0.659543	5.86059	2.46213		24.8944	8.22706	12.9845	3.11642		15.6205	8.47784	32.1737	11.8857		45.2269	1.95698	12.6584	8.65845
Arginosuccinate	0.00399705	0.000584075	0.00605665	0.00246533		0.00314688	0.00186492	0.00218154	0.000677085		0.00528804	0.00282604	0.00756271	0.00464106		0.0108101	0.00167388	0.005538	0.00106156
Asn	1.55175	0.500821	1.42994	0.713746		12.5216	4.91464	15.2942	15.6649		5.69229	1.36403	13.6414	3.21299		9.63189	3.0144	1.08642	0.55964
Asn;IsoAsn;3-Ureidopropionate	0.0212338	0.0111753	0.0100087	0.00709636		0.0456415	0.0549801	0.182174	0.227922		0.0883379	0.104724	0.015439	0.011148		0.0808426	0.0540553	0.00525702	0.00625077
Asp	0.993431	0.142951	1.24388	0.321896		1.06135	0.0635626	0.840967	0.0652494		2.16161	0.522542	3.20602	0.881067		3.65408	1.06112	1.45512	0.55191
Aspartame	0	0	0	0		0	0	0	0		0.000219667	0.000380474	0.00126206	0.00109524		0.000452072	0.000783012	0.000238333	0.000412805
ATP	0.00173895	0.000285896	0.000968286	0.000838606		0	0	0.000269667	0.000467076		0.00144164	0.00156892	0.000559217	0.000968592		0	0	0.000995946	0.00172503
b-Ala	0.00404944	0.000769866	0.00786902	0.00440626		0.0070599	0.00277448	0.00327891	0.00314348		0.00657808	0.00112585	0.00834458	0.00480811		0.0141315	0.00958634	0.00332188	0.00383753
b-Ala;Sarcosine	0.00277222	0.00222519	0.013522	0.00419046		0.195767	0.145498	0.164747	0.167552		0.0037156	0.000525277	0.00935252	0.00724028		0.00446926	0.00256929	0.00502296	0.00555549
Benzoylformate;Carboxybenzaldehyde	0	0	0	0		0	0	0	0		0	0	0	0		0	0	0	0
Benzylsuccinate	0.000117667	0.000203805	0	0		0.00267393	0.00233376	0.000590785	0.000531291		0.000191	0.000330822	0.00272116	0.00109761		0.000893667	3.15647e-05	0.00154366	0.000810965
Betaine	0.241016	0.019945	0.355525	0.0627334		0.39666	0.189358	0.516749	0.110074		0.505419	0.116663	1.00057	0.277071		0.613726	0.0619362	0.77035	0.0764917
beta-NMN	0.00207623	0.000650334	0.00372919	0.000675089		0.00599899	0.00456477	0.00484719	0.000811733		0.0219205	0.00474705	0.0319345	0.0116026		0.00784037	0.00290481	0.00828637	0.00149286
Betonicine	0.00928018	0.0035532	0.0137322	0.00654519		0.00554335	0.00254343	0.00998703	0.0051998		0.00783908	0.00136094	0.0165911	0.00429952		0.0502596	0.0207487	0.0255514	0.00532407
Caffeate	0.00451793	0.00392851	0.00401876	0.0034952		0.00657	0.000412341	0.00600393	0.000180431		0.00587756	0.00152878	0.00666086	0.00068426		0.00714188	0.00193223	0.00668059	0.000987097
Caffeine	0.0402567	0.00247264	0.0393595	0.00452132		0.0678586	0.0240087	0.0459291	0.00512021		0.0384566	0.00625564	0.0435392	0.0129754		0.0277446	0.0135669	0.0352154	0.00738848
cAMP	0.000376546	0.000652196	0.000201333	0.00034872		0	0	0	0		0	0	0	0		0	0	0	0
Carnitine	0	0	0.00305531	0.00102036		0.00564243	0.000566991	0.00603394	0.00131046		0.00287634	0.0003743	0.00891963	0.00501791		0.00324433	0.00130493	0.00502015	0.00142088
Carnosin	0.000555413	0.000962004	0.000638723	0.000679175		0	0	0	0		0.00481675	0.00597533	0.00849437	0.00118947		0.0034868	0.00233688	0.00299114	0.00126594
Castanospermine	0.000586375	0.00101563	0.000322333	0.000558298		0.000662098	0.00114679	0	0		0.000909637	0.00157554	0	0		0.00255903	0.00278373	0.00133868	0.00121227
cGMP	0	0	0	0		0	0	0	0		0	0	0	0		0	0	0	0
Chlorogenate	0.315209	0.120314	0.0941259	0.0726005		0.0201461	0.0107061	0.0176925	0.0113225		0.0965079	0.0959753	0.00517929	0.00499176		0.51208	0.430011	0.02342	0.0366068
Choline	1.4037	0.181046	1.16828	0.554879		1.41374	0.636294	1.1282	0.26268		1.14258	0.341076	2.57046	1.97671		4.49666	1.11227	1.83429	0.844625
cis-Aconitate;trans-Aconitate	0.00483167	0.00427424	0.00265511	0.002324		0.00586829	0.000663436	0.00227963	0.00263185		0.00711675	0.00162191	0.0204976	0.013582		0.0228632	0.00295437	0.00467837	0.00223646
Citramalate	0.00123928	0.000239768	0.00157262	0.000730099		0.00179045	0.000483274	0.0017376	0.000416466		0.0026658	0.00199158	0.00227455	0.000802735		0.0048067	0.00176546	0.00255626	0.00169484
Citrate	2.50701	0.060166	1.58761	0.36812		1.25703	0.549193	1.63009	0.762109		4.2049	0.380377	4.78268	0.765951		3.54014	0.183863	1.1872	0.640615
Citrulline	0.0107835	0.0056327	0.00868585	0.0083878		0.0174877	0.00701352	0.0223648	0.00655083		0.012759	0.00368745	0.011279	0.00592493		0.0219079	0.00520912	0.00536685	0.000944918
Coumarate	0	0	0	0		0	0	0	0		0	0	0	0		0	0	0.000318	0.000550792
Creatine	0	0	0	0		0	0	0	0		0	0	0.00541841	0.00723948		0	0	0.000328667	0.000569267
Creatinine	0.000156667	0.000271355	0.000600745	0.00104052		0	0	0.000686856	0.00118967		0	0	0.00190288	0.00329589		0	0	0.000896121	0.00155213
CTP	0	0	0	0		0	0	0	0		0.000139	0.000240755	7.26667e-05	0.000125862		0	0	0	0
Cyclohexylamine	0.0192858	0.00247348	0.0200846	0.00129294		0.0171228	0.000856875	0.0179357	0.00130994		0.0203657	0.00173796	0.0215708	0.00294204		0.0199614	0.00186835	0.0195958	0.00196489
Cys	0	0	0.000302333	0.000523657		0	0	0.0047573	0.00823989		0	0	0	0		0	0	0	0
CysSG	0.00134327	0.00037773	0.00255623	0.00168051		0.00274736	0.00182667	0.00488279	0.00519292		0.00225677	0.00121064	0.00503043	0.00187794		0.00184382	0.000688815	0.00146149	0.000270084
Cystathionine	0.000310333	0.000269203	0	0		0.000188	0.000325626	0	0		0.000363	0.000316716	0.00146602	0.00188275		0.00481412	0.00317324	0.000203667	0.000193469
Cystine	5.83333e-05	0.000101036	0	0		0.000444759	0.000770346	0.00251594	0.00435774		0.00142352	0.000708711	0.00106818	0.000237858		0.000237	0.000223121	0	0
Cytidine	0.0013781	0.000190761	0.00131063	0.000379535		0.00144687	0.000422304	0.00253151	0.00123691		0.0111997	0.00624879	0.0237758	0.00150364		0.00873573	0.00228019	0.00223682	0.000943826
Cytosine	0.010743	0.00331483	0.016436	0.00835135		0.0186254	0.00361958	0.0190499	0.00678845		0.0130998	0.0015754	0.031363	0.0120873		0.01048	0.00473185	0.0275406	0.00825663
dCMP	0.000775383	0.000677495	0.00207764	0.000870632		0.000715333	9.42143e-05	0.000489667	0.000476133		0.000843814	0.000647426	0.00617925	0.00673002		0.000255	0.000230345	0.00124863	0.0010963
Deoxyadenosine	0	0	0	0		0	0	0.000318667	0.000400327		0	0	0	0		0	0	0	0
Deoxycytidine	0.00307152	0.000794419	0.00392723	0.000238176		0.00385748	0.000830865	0.00361091	0.00244062		0.00493896	0.00169424	0.0105207	0.00235027		0.0100866	0.00181297	0.00751714	0.00069429
Deoxyguanosine	0.000656722	0.000302376	0.000662333	0.000265583		0.00327095	0.00136666	0.00319693	0.0034233		0.000427	0.000381925	0.00230625	0.00106592		0.000489	9.6535e-05	0.000905992	0.000412707
Deoxyinosine	0.00102391	0.00095611	0.00254214	0.000501741		0.00703603	0.000810008	0.00962156	0.00688232		0.00291257	0.00278828	0.00765383	0.00449916		0.00590404	0.00419625	0.00800466	0.00596069
DHAP	0	0	0	0		0	0	0	0		0	0	0	0		0	0	0	0
Diethanolamine;Aminomethylpropanediol	0.0368611	0.0186739	0.0450339	0.0119382		0.2138	0.225167	0.120106	0.140757		0.0681884	0.0585805	0.0338778	0.00909253		0.05507	0.00638568	0.0897785	0.0391222
Digalacturonate	0.000303	0.000263129	0.000262	0.000453797		0	0	0	0		0.00184135	0.00178154	0	0		0.00562579	0.00466776	0.00057117	0.000989295
Dihydrofolate	0.000199667	0.000345833	0.000594913	0.000678415		0.0015339	0.00158118	0.0017296	0.000729149		0.000294333	0.000255206	0.00145852	0.00159905		0.000407667	0.000404537	0.000512752	0.00062311
Dimethylbenzimidazole	0.00509391	0.00284008	0.00649152	0.00185286		0.0118603	0.00613512	0.00736396	0.00308236		0.00552158	0.00069625	0.0189033	0.0052341		0.00890373	0.00300568	0.0118333	0.00329035
DOPA	0.000245	0.000424352	0	0		0.000163333	0.000282902	0.000490896	0.000850257		0.000129333	0.000224012	0.000463958	0.000803598		0.0019113	0.000347443	0.000844284	0.000139559
dTMP	0.000375	0.000434397	0	0		0.0010068	0.00174383	0	0		0.00108214	0.000653908	0.00126595	0.00219269		0	0	0.0019901	0.000799633
dTTP	0	0	0	0		0	0	0	0		6.9e-05	0.000119512	0.000275	0.000319179		0.00058	0.000319197	0.000204	0.000193938
dUMP	0	0	0	0		0	0	0	0		0	0	0	0		0	0	0	0
FAD	0.000206333	0.000178775	0.000129667	0.000224589		0	0	0	0		7.96667e-05	0.000137987	0	0		0.000637653	0.000658376	0.000274	0.000474582
Fumarate	0.0129448	0.00769412	0.00808098	0.00045165		0.00616663	0.00218879	0.00369291	0.000897916		0.0103975	0.00395325	0.0147993	0.0045444		0.0320504	0.0170048	0.0126576	0.00729957
G1P;M6P	0.00337824	0.00105738	0.00381769	0.000798577		0.00242263	0.000354315	0.00339544	0.000470193		0.00593773	0.00431956	0.00642395	0.000784381		0.0122804	0.00700865	0.00570129	0.00480412
G6P;F6P;M6P	0.0427664	0.0116381	0.0571165	0.00778133		0.0335241	0.0107667	0.0461563	0.00519155		0.13058	0.0898089	0.137626	0.0693766		0.142388	0.0724047	0.0577269	0.0434533
GA3	0.0165729	0.00228165	0.0163057	0.00220545		0.0114552	0.000795629	0.0112713	0.00150496		0.0117185	0.00230962	0.0152901	0.00266294		0.0171869	0.000951702	0.0140555	0.000722103
GABA	0.280144	0.0952204	0.160901	0.0312316		0.141729	0.0589473	0.150569	0.0333299		0.339719	0.0588789	0.534645	0.137078		3.14418	1.28766	1.00487	0.402326
GalN	0	0	0	0		0.00230133	0.00152467	0.00170058	0.00294548		0.00221978	0.00101528	0.00274781	0.000651121		0.00114712	0.00101526	0.000444459	0.000769826
GDP	0	0	0	0		0	0	0	0		0	0	0	0		0	0	0	0
GDP-glucose	0.000203667	0.000210832	0	0		9.33333e-05	0.000161658	5.9e-05	0.000102191		0.000138	0.000239023	7.83333e-05	0.000135677		0.000202333	1.37961e-05	0.000144333	0.000249993
Gentisate	0.00166224	0.00155393	0.00566068	0.00580403		0.00181048	0.0012756	0.0010074	0.00133017		0.00265936	0.000463957	0.0037027	0.00142737		0.00648267	0.0022802	0.00281909	0.0016655
g-gluBCA	0.00675294	0.00119482	0.00870672	0.00159478		0.00580002	0.000513087	0.00429318	0.000853412		0.00884813	0.00276731	0.0158072	0.00281467		0.0156559	0.00135906	0.010679	0.00115044
g-Glu-Cys	0.000130333	0.000225744	0.0013667	0.0016111		0.00152802	0.00264661	0.00156328	0.00270769		0.00134898	0.00233651	0.0017619	0.00125628		0.00135038	0.000825021	0	0
g-Guanidinobutyrate	0.0694707	0.03844	0.0907043	0.0269094		0.186932	0.0738982	0.109675	0.0489763		0.081476	0.0112677	0.297466	0.0899686		0.130112	0.0318266	0.177752	0.0533139
GlcN	0	0	0	0		0	0	0	0		0	0	0.000179333	0.000310614		0	0	0	0
GlcN6P	0	0	0	0		0	0	0	0		0.000881832	0.000485936	0.00102316	0.00102516		0.000613	0.000531693	0.000221333	0.000383361
GlcNAc6P	0.00252683	0.00163522	0.00130825	0.000387551		0.00445541	0.000554041	0.00486594	0.000842957		0.00183703	0.000417972	0.00196742	0.00194772		0.00390115	0.00166557	0.00118162	0.000578717
Gln	1.51389	0.508792	1.42343	0.857213		2.52182	1.29666	2.24012	2.60536		7.45786	2.26118	7.31149	1.23814		2.04104	0.940474	0.461761	0.294941
Glu	1.79304	0.209952	1.84655	0.311321		2.49829	0.600814	2.29996	0.225417		3.8506	0.558376	4.73336	0.492483		6.91347	1.84162	3.35606	1.00312
Glu-Ala	0.00113258	0.000424606	0.00129812	0.000507209		0.00121401	0.000710748	0.00116773	0.000465278		0.00132834	0.000160753	0.000889162	0.000953159		0.0030246	0.000400869	0.0022271	0.000656357
Gluconate	0.00361679	0.00195971	0.00392698	0.00187407		0.00792951	0.000673073	0.00711258	0.00321675		0.00707335	0.00166532	0.00845113	0.00213417		0.0392685	0.0174201	0.0154179	0.0226812
Glucosaminate	0.000133667	0.000231517	7.43333e-05	0.000128749		0	0	0	0		0.0011673	0.00202183	0	0		0.00836263	0.00570349	0.00280656	0.0048611
Glutarate	0	0	0	0		0	0	0	0		0	0	0.00347874	0.000566629		0.010588	0.00630611	0.00245976	0.00426043
Gly	0.017161	0.000584436	0.0170237	0.00293662		0.120637	0.0687117	0.123419	0.139001		0.0706569	0.0364016	0.116644	0.0872865		0.0745164	0.0405657	0.0192469	0.0127314
Gly3P	0.00146463	0.000359285	0.0019355	0.000590052		0.00130873	3.45863e-05	0.00213464	0.000119519		0.00212181	0.00161799	0.00360123	0.0005275		0.0056814	0.00285741	0.00297038	0.000792999
Glycerate	0.00533326	5.08018e-05	0.00458382	0.000990721		0.00709573	0.000691332	0.00616653	0.000852012		0.00863759	0.00329146	0.0108918	0.00471195		0.0223899	0.0105266	0.00917904	0.00485985
Glycocholate	0	0	0	0		0	0	0	0		0	0	0	0		0	0	0	0
Glycocyamine	0.0101254	0.00213563	0.0110335	0.00128848		0.0139952	0.00740399	0.0178236	0.0100625		0.0249467	0.00382568	0.0538966	0.0192097		0.0495369	0.0234635	0.0369166	0.00446099
Gly-Leu	0	0	0.000787687	0.000765582		0	0	0	0		0.00311185	0.00325512	0.0104493	0.00413813		0.00754225	0.00331079	0	0
GMP	0	0	0	0		0	0	0	0		0	0	0	0		0	0	0	0
GSH	0.0572406	0.0776857	0.176117	0.062435		0.143802	0.107006	0.241683	0.0702098		0.0936312	0.0151289	0.22186	0.0314821		0.17957	0.047766	0.0924759	0.0543458
GSSG	0.0027409	0.000775635	0.00764244	0.00469571		0.00183869	0.000119131	0.00370382	0.00371732		0.0023704	0.00155498	0.00515261	0.00361994		0.0130489	0.0102042	0.00406503	0.00412224
Guanidinosuccinate	0	0	0	0		0	0	0	0		0	0	0	0		0	0	0	0
Guanine	0.000259333	0.000449179	0.000264667	0.000458416		0	0	0.000308667	0.000534626		0.000265667	0.000460148	0.00100772	0.000873756		0.00215639	0.0019282	0.00168061	0.000294168
Guanosine	0.00476375	0.000701757	0.00479464	0.00249191		0.00567521	0.00539827	0.00286395	0.00201475		0.0113617	0.00251922	0.00903443	0.00129061		0.0197329	0.00677359	0.0080442	0.00178029
His	0.998239	0.101956	0.777792	0.475742		3.14317	0.801569	2.535	1.11729		2.53443	0.933068	6.90821	2.45559		5.50312	1.57688	1.53944	1.54898
Histamine	0.000122333	0.000211888	0	0		9.16667e-05	0.000158771	8.13333e-05	0.000140873		0.000139	0.000240755	0.000566615	0.000378731		0.000892806	0.000266411	0.000109667	0.000189948
HMG	0.00462866	0.00163819	0.00205871	0.00181453		0.00584294	0.00203555	0.00666933	0.00502214		0.00310999	0.00108794	0.00784104	0.0041013		0.0254621	0.0157763	0.00735548	0.00584511
Homogentisate	0	0	0	0		0	0	0	0		0	0	0	0		0.00622475	0.00210459	0.000737351	0.00127713
HomoGln;Ala-Ala	0	0	0	0		0	0	0	0		0.00125977	0.00112371	0.00132169	0.00114501		0.00345681	0.00113869	0.00134344	0.000393323
HomoIle	0	0	0	0		0	0	0	0		0	0	0	0		0	0	0	0
HomoLeu	0	0	0	0		0	0	0	0		0	0	0	0		0	0	0	0
HomoLys	0	0	0	0		0.000753333	0.000721455	0	0		0	0	0.000569981	0.000987237		0	0	0.000273	0.00047285
HomoPhe	0	0	0	0		0.00142976	0.00144365	0.000746721	0.00129336		0.00107833	0.00110607	0.00153174	0.000236178		0.000325667	0.000564071	0.000998262	0.000895255
HomoPro	0	0	0	0		0	0	0	0		0	0	0	0		0	0	0	0
HomoPro;Pipecolate	0.00180209	0.000610781	0.00167661	0.00041236		0.00171459	0.000676118	0.00262707	0.00192327		0.00103434	0.000271943	0.00132194	0.000259137		0.00151556	0.000268712	0.00113141	0.000328123
HomoSer	0.00533195	0.00165649	0.00326993	0.00130957		0.00524829	0.00126878	0.00580731	0.00545706		0.00274957	0.000492181	0.00427588	0.00113984		0.0122191	0.00720393	0.00358291	0.0011263
HomoSer;HomoSer;2-MethylSer;4-Amino-3-hydroxybutanoate	0	0	0.000376657	0.00065239		0.000907629	0.00113765	0	0		0	0	0.00479241	0.00396577		0.000706165	0.00122311	0	0
HomoTrp	0.000153333	0.000265581	0	0		0.000827833	0.000748867	0	0		0.000863285	0.000751801	0.000465333	0.000420478		0.000199	0.000344678	0	0
HomoTyr	0	0	0	0		0	0	0	0		0.000757945	0.000659848	0	0		0	0	0	0
HomoTyr;Glucosaminate	0.000377667	0.00012695	0.000242	0.000212819		0.000392333	3.24705e-05	0.000144	0.000249415		0.000269667	0.000233539	0.000657333	0.000305683		0.00127099	0.000467688	0.000663667	0.00024018
HomoVal;b-Leu	0.0025607	0.00172697	0.00858682	0.00915723		0.000704455	0.000677954	0.00401436	0.00695307		0.00779961	0.0130684	0.0234756	0.0203338		0.00113104	0.00195903	0.000180667	0.000312924
Homovanillate	0.00348882	0.00117585	0.00252728	0.00263615		0.0021905	0.00023997	0.000492963	0.000853838		0.00123085	0.000393701	0.000403265	0.000698475		0.00113782	0.00101087	0.00103797	0.000909444
HydroxyPro	0.0616027	0.0898706	0.00572243	0.00223076		0.0740188	0.0149757	0.0585723	0.0225896		0.0748076	0.0320017	0.0942576	0.050021		0.0432995	0.0142829	0.0127429	0.00875503
Hypotaurine	0	0	0	0		0	0	0	0		0	0	0	0		0.000257667	0.000446292	0	0
Hypoxanthine	0.0643697	0.0177609	0.0922827	0.0221005		0.0559065	0.0128092	0.0766217	0.0152533		0.165121	0.0810882	0.161056	0.0997109		1.19644	0.630351	0.231915	0.144458
Ile	1.7594	0.58627	1.41298	0.685849		0.38922	0.235164	0.610933	0.855703		1.67913	0.24099	2.59116	0.265785		0.384788	0.188501	0.0733718	0.03794
Ile;Leu;HomoVal;b-Leu	0.155767	0.0784207	0.134577	0.0730422		0.0265602	0.021011	0.0309149	0.0381645		0.16843	0.0335949	0.258923	0.0208935		0.0287605	0.0250938	0.00261661	0.000717371
Imidazole-4-acetate	0.00141041	0.00127304	0	0		0.000882075	0.0015278	0	0		0.00261009	0.000876577	0.00164408	0.00149413		0.0144691	0.00335693	0.000805321	0.00139486
Inositol1P;Man1P	0.00647792	0.00390578	0.00625098	0.00261015		0.00404382	0.00117639	0.0054973	0.001181		0.0161069	0.0105817	0.01446	0.0115025		0.0115867	0.00352967	0.0103608	0.0109436
Isethionate	0	0	0	0		0	0	0	0		0	0	0	0		0.000928685	0.000325355	0	0
Isocitrate	0.043904	0.00653958	0.0321018	0.00932176		0.0583712	0.0240512	0.0532744	0.0169065		0.052461	0.00939878	0.0796686	0.0344631		0.0884584	0.0477253	0.0286404	0.0180061
Isopropanolamine;Trimethylamine-N-oxide	0.00411098	0.000426582	0.00391567	0.000465201		0.00374882	0.000496924	0.0037056	0.000321212		0.00398137	0.000432411	0.00420508	0.000336655		0.00452848	0.000709147	0.00424909	0.000299884
Kynurenine	0.00321831	0.000786272	0.00283935	0.000697049		0.00185982	0.00173871	0.00225406	0.00105387		0.00311345	0.00115658	0.00188777	0.00165008		0.0047739	0.00207837	0.003683	0.00181558
Lactate;3-Hydroxypropionate	0.144443	0.0217082	0.146603	0.00338343		0.146902	0.0285915	0.119844	0.00719915		0.137708	0.0224698	0.158705	0.0171897		0.139792	0.0179483	0.153145	0.0620665
Leu	0.867551	0.356569	0.894501	0.596442		0.173688	0.0755901	0.246292	0.278554		1.214	0.495369	2.00232	0.144069		0.255157	0.150292	0.0482416	0.0325509
L-Theanin	0.0227434	0.00524492	0.00776959	0.000276991		0.0490913	0.0240073	0.0501757	0.0446777		0.0409386	0.0159706	0.0414758	0.00768269		0.0901668	0.00640381	0.0473866	0.0221106
Lys	0.0807964	0.0220575	0.0602338	0.0340045		0.0895862	0.037552	0.0468368	0.0172068		0.223643	0.0877979	0.42213	0.0508565		0.384995	0.111606	0.0545873	0.025508
Malate	0.719297	0.0509224	1.03397	0.158073		4.03623	2.39287	4.15234	1.1642		2.20595	0.723392	3.5076	1.03712		5.44422	1.32364	1.53961	0.355188
Malonate	0.00263849	0.00456999	0	0		0.0020868	0.00361444	0	0		0	0	0	0		0.00793064	0.0078129	0	0
Mannnofuranuronatelactone	0.000344618	0.000596895	0	0		0	0	0	0		0.000968539	0.000959442	0	0		0.00326074	0.000563337	0.000763344	0.00132215
Met	0.0641009	0.00974751	0.106336	0.0933425		0.0578011	0.0268731	0.11388	0.156669		0.128399	0.0325479	0.226128	0.0365502		0.0408577	0.0337146	0.00655487	0.00446173
Methionine sulfoxide	0.0751791	0.0430477	0.0544659	0.0253159		0.0449175	0.0130664	0.0363788	0.0404251		0.244331	0.115114	0.16181	0.0488758		0.0369708	0.0230751	0.00822863	0.00630081
Methylthioadenosine	0.00791576	0.000358588	0.00757	0.000819571		0.00482585	0.00197826	0.00446114	0.000911346		0.00430928	0.00110487	0.00915405	0.00230214		0.0145975	0.00758197	0.00664418	0.00145678
Mevalonolactone	0.00783732	0.00486576	0.00191648	0.00219695		0.00163753	0.00149484	0	0		0.00416626	0.00200377	0.00148431	0.00144024		0.00562721	0.00149332	0.000861095	0.00149146
Mucic acid	0.000383445	0.000664146	0.00130572	0.000348799		0.000344333	0.000298905	0.000507667	0.000447889		0.000842636	0.000729768	0.00170727	0.00149467		0.00756785	0.00364664	0.001733	0.000924121
Mugineate	0	0	0.000123333	0.00021362		0.00454268	0.00194897	0.00367787	0.000904871		0.00185724	0.00133846	0.00460117	0.0035348		0.0009253	0.000442937	0.000244	0.00042262
N6-AcetylLys	0	0	0	0		0.00264461	0.00156484	0.00286068	0.00423196		0.00159336	0.000125572	0.00179494	0.00155926		0.000570781	0.000988622	0	0
N6-Methyl-2'-deoxyadenosine	0.00254029	0.000366424	0.00217103	0.00121262		0.0552637	0.0258433	0.0797157	0.107896		0.0173595	0.00490687	0.0619695	0.0195808		0.0707284	0.00893276	0.00591524	0.00395799
N8-Acetylspermidine	0	0	0	0		0	0	0	0		0	0	0	0		0	0	0	0
N-AcetylAsp	0	0	0.000216	0.000227229		0.000164333	0.000284634	0	0		0.000289667	0.000323021	0.000389333	0.000340296		0.000337667	0.000317049	0.000321333	0.000280004
N-AcetylGlu	0.00583908	0.00186386	0.00395838	0.000766904		0.000821333	9.62098e-05	0.000735082	0.000247858		0.00130124	0.000650452	0.00160693	0.000310705		0.00874678	0.00127403	0.00662496	0.00474783
N-Acetylmuramate	0.00696387	0.00147805	0.0160977	0.00634656		0.0106645	0.0138173	0.0117144	0.00870094		0.00341033	0.000742475	0.0236338	0.00761654		0.0034668	0.00145492	0.0227082	0.00543302
N-Acetylneuraminate	0.000455	0.000412055	0.000521	0.000463829		0.00104317	0.000401384	0.000262667	0.000454952		0.00165169	0.000466105	0.00138473	0.000456374		0.000472705	0.000617321	0.000686333	0.000330113
N-Acetylornithine	0.00244501	0.00215124	0.00250702	0.00217116		0.00422566	0.00137054	0.00180464	0.00163621		0.00379489	0.0013261	0.003996	0.00353854		0.00473604	0.00418035	0.00391954	0.00108384
N-Acetylputrescine	0.00188151	0.000214372	0.000604946	0.0010478		0.00159249	0.00144283	0.000425175	0.000736425		0.00198898	0.000393501	0.00206288	0.000564173		0.00459083	0.0018464	0.00141616	0.00127225
NAD	0.000703289	0.000499852	0.000772014	0.000665235		0.00158191	0.00018091	0.00114288	8.35523e-05		0.000891737	0.000129154	0.000467333	0.000212072		0.000930996	0.000386029	0.000381333	0.000366095
NADP	0.000333333	0.000102768	0.000301333	0.000274456		0.000101	0.000174937	0.000160667	0.000139231		0.000320667	0.00028235	0.000149667	0.0001325		0.000105333	0.000182443	0.000281	0.000317869
N-BenzyloxycarbonylGly	0	0	0	0		0	0	0	0		0	0	0	0		0.0011293	0.001956	0	0
N-FormylMet	0.237429	0.0739523	0.0831476	0.0642763		0.0151032	0.00890299	0.0150168	0.0109332		0.0762936	0.0848128	0.000802013	0.00078792		0.411915	0.347784	0.0185225	0.0314656
Nicotinamide;Isonicotinamide	0.00893002	0.00054424	0.0121278	0.00254116		0.0080015	0.00102721	0.0064641	0.00143468		0.0157848	0.0137175	0.0127576	0.00290405		0.0125596	0.0110055	0.0128933	0.00119377
Nicotinate	0.00180027	0.000364916	0.00217572	0.000414339		0.000549	0.000475734	0.00158199	0.000229269		0.00414748	0.00264516	0.00401379	0.00140489		0.00887269	0.00474244	0.00330361	0.00172435
N-Methylanthranilate	0	0	0	0		0.000384606	0.000666158	0.000776667	0.000136475		0.00100811	0.00091234	0.000145667	0.000252302		0.00510676	0.00450259	0.00168763	0.00173658
Noradrenaline	0.00116442	0.000227699	0.000968976	0.000174907		0.00155051	0.00138586	0.000737	0.000152286		0.00109259	0.000634713	0.000751667	0.000169459		0.00912708	0.00627955	0.0025121	0.00129113
O-AcetylSer	0.00305373	0.00210302	0.00529745	0.00125641		0.0205707	0.0119312	0.0221317	0.0283366		0.0107308	0.0035142	0.0184946	0.00541581		0.00706275	0.00191767	0.00400823	0.00367049
O-AcetylSer;N-AcetylSer	0.00188696	0.000252876	0.00379043	0.000237181		0.0118936	0.00744534	0.0105354	0.0142044		0.00666654	0.00275547	0.00916934	0.0071621		0.00223841	0.000692398	0.00200143	0.00174715
Octopine	0.0039994	0.000599808	0.00372935	0.00157922		0.00273169	0.000248049	0.00354782	0.00188687		0.00327483	0.00167605	0.00446919	0.0021792		0.0037705	0.000720346	0.0029658	0.00134422
Octylamine	0.0225689	0.00162132	0.0207452	0.00152502		0.021441	0.00180483	0.0195932	0.00124655		0.0261282	0.000912741	0.0244607	0.00365766		0.0286707	0.00299902	0.0267876	0.000647226
Ophthalmate	0.00215514	0.000251913	0.00317715	0.00210784		0.000342919	0.000593954	0	0		0.00307635	0.00135293	0.0100161	0.00374601		0.00127162	0.00110208	0.00075043	0.00129978
Ornithine	0.0124569	0.00292189	0.0099988	0.00360774		0.0367645	0.0192401	0.0103841	0.00391995		0.0173562	0.00028437	0.0283604	0.0020786		0.0402122	0.0106143	0.0162537	0.0127198
O-SuccinylhomoSer	0.000333333	0.00057735	0.000670215	0.000583447		0.000198333	0.000343523	0.000707385	0.000725725		0.000745311	0.000918852	0.00121761	0.000580984		0.00222988	0.000102556	0.000957667	0.000119509
Oxamate	0	0	0	0		0	0	0.00147826	0.00256042		0.0042999	0.00377037	0.00469153	0.00476249		0.0138181	0.00304355	0.00648827	0.000287291
Pantothenate	0.0120509	0.011104	0.0130881	0.00647464		0.0101215	0.00124	0.00757563	0.00377437		0.00534025	0.00185075	0.00642712	0.000829215		0.0514378	0.0196108	0.0128968	0.00523882
PEA	0.00392857	0.00321384	0.00595385	0.0052046		0.0134433	0.00291266	0.0117934	0.00121936		0.00441523	0.0076474	0.00961135	0.00228871		0.0162284	0.000372876	0.00202503	0.00246408
Penicillamine	0	0	0	0		0	0	0	0		0	0	0	0		0	0	0	0
Phe	0.660035	0.22808	0.458289	0.337658		4.1184	1.38173	4.45671	3.17445		1.78147	0.552247	2.45983	0.815516		0.125896	0.0534612	0.0593098	0.0249758
PhenylacetylGly	0.00261227	0.00208695	0.00193878	0.0016854		0.00225481	0.000568372	0.00092316	0.000658264		0.00400761	0.00475877	0.000854336	0.000740048		0.558935	0.398187	0.173489	0.247189
Phenylethylamine	0	0	0	0		0.00104246	0.000902863	0.00060504	0.00104796		0.0014858	0.00257347	0.00122192	0.00106788		0.0597866	0.0549281	0	0
Phenylpropanoate	0.00578443	0.00045062	0.00519448	0.000339189		0.00858964	0.00208717	0.00757894	0.000754824		0.0154833	0.00734954	0.01078	0.00369399		0.0985814	0.051928	0.0146168	0.0116788
Phenylpyruvate	0	0	0	0		0	0	0.000568477	0.00098463		0	0	0	0		0	0	0	0
Pimelate	0	0	0	0		0	0	0	0		0	0	0	0		0	0	0	0
Pipecolate	0.149966	0.0294182	0.142179	0.0304571		0.235994	0.129954	0.404228	0.267274		0.061692	0.0381049	0.113727	0.00784122		0.125101	0.0444255	0.0676595	0.0281144
Piperidine	0.00193132	0.000752288	0.00108987	0.000132399		0.000786824	0.000681438	0	0		0.000741931	0.000704082	0.000354771	0.000614481		0.00173884	0.00150691	0.000258333	0.000447446
Porphobilinogen	0.00109789	0.00101654	0.000222333	0.000385093		0.00176175	0.00305144	0.00151388	0.000419906		0.00181105	7.62597e-05	0	0		0.00183627	0.000904086	0.000311667	0.000539823
Pro	1.04315	0.0757112	0.453818	0.349415		0.530206	0.092021	0.624474	0.345935		3.29441	0.529247	3.19062	0.310378		3.2694	2.64457	1.57359	2.38443
Prydoxal	0.00127212	0.000302921	0.00107795	0.000936327		0.000319	0.000552524	0.000556864	0.00056864		0.00204033	0.000474047	0.000889412	0.000203175		0.0170879	0.0114034	0.00207769	0.00193427
Putrescine	0.00680277	0.000801266	0.0040835	0.000530156		0.00483135	0.00048429	0.00502796	0.00179525		0.00457713	0.000740544	0.00425417	0.00171779		0.00894576	0.00401505	0.00497865	0.000758186
Pyridoxal	0	0	0	0		0	0	0	0		0	0	0	0		0.000542487	0.000939614	0.000656334	0.0011368
Pyridoxamine	0.000818667	0.000145232	0.000473	0.000422998		0.000903252	0.000155039	0.000350343	0.000606812		0.00112698	0.00050034	0.00120646	0.000222946		0.00182099	0.000913362	0.00046	0.000422256
Pyridoxamine5P	0.000568773	0.00067339	0	0		0.000658883	0.000897939	0.000345822	0.000598982		0	0	0.000831996	0.00104653		0.000782784	0.00135582	0.000771427	0.000687235
Pyridoxine;Dopamine;4-Deoxypyridoxine	0.000237333	0.000411073	0	0		0	0	0	0		0	0	0.000544869	0.000548336		0.00154853	0.000392765	0	0
Pyrrolidine	0.0236387	0.000583054	0.0181686	0.00119197		0.0180831	0.00354886	0.0180517	0.00286255		0.029248	0.00412736	0.0329707	0.004011		0.0301242	0.00871718	0.0242457	0.00722195
Pyruvate	0.0110059	0.00380293	0.0388875	0.00450045		0.0093313	0.00195111	0.00727705	0.00244322		0.0103035	0.00197789	0.0510709	0.0303417		0.0247962	0.00551433	0.0154878	0.00493481
Quinate	0.0335696	0.0143307	0.0338854	0.0050415		0.0129179	0.00821606	0.0202203	0.00293036		0.0550228	0.0525828	0.0240296	0.00665441		7.65567	5.45416	2.34356	3.34817
Raffinose	0.0969694	0.0248996	0.0858729	0.0287471		0.151851	0.0309554	0.168358	0.0384421		0.0227641	0.00898097	0.0589256	0.0251331		0.0323499	0.00528234	0.0444815	0.00988328
Riboflavin	0.275932	0.0854901	0.140587	0.025199		0.218978	0.0104373	0.180768	0.0581921		0.298788	0.0853841	0.203208	0.0116944		0.243938	0.0995109	0.194611	0.0491278
Ribu5P;Rib5P;X5P	0	0	0	0		0	0	0	0		0	0	0	0		0	0	0	0
S6P	0.0010023	0.00024737	0.000904111	0.000377855		0.000707333	0.000101066	0.0011886	2.1177e-05		0.00293993	0.00169493	0.00303806	0.00157739		0.00279204	0.00140432	0.00129466	0.000660184
S7P	0.000560667	0.000493462	0.000904511	0.000783576		0	0	0.000593333	0.000520187		0.00366902	0.00335208	0.00404498	0.00234603		0.00142904	0.000607439	0.000914339	0.00125101
Saccharopine	0.00339589	0.000828333	0.0059798	0.00461339		0.00118825	0.000592144	0.00158282	0.00119431		0.00566203	0.00231478	0.00449263	0.00139181		0.00547007	0.000630182	0.00149307	0.000353348
SAH	0.00128037	0.000643514	0.00197989	0.00052247		0.00305371	0.000962462	0.00304317	0.00225643		0.0012725	0.000807221	0.0025494	0.000422766		0.00222352	0.00151678	0.00259911	0.0003664
Salicylate	0.00434027	0.00375898	0.00577319	0.00500118		0	0	0	0		0	0	0.0124169	0.0107574		0.00534228	0.0092531	0	0
SAM	0.000154	0.000266736	0	0		0	0	0	0		0	0	0.000173333	0.000300222		0.000327	0.000289581	0	0
Scopolamine	0	0	0.000365628	0.000633286		0.000303333	0.000525389	0	0		0.00180425	0.000131633	0.00218413	0.00056195		0.00188225	0.00132546	0.000623568	0.000562205
Secologanin	0.00128837	0.0014537	0.00288026	0.000783565		0.000998058	0.000864428	0.0028385	0.00104797		0.0019502	0.00100515	0.00378314	0.000720704		0.000453	0.000395546	0.0036182	0.00141835
Ser	0.486809	0.124213	0.522677	0.267499		1.88709	0.721891	2.0846	2.17465		0.762895	0.0519479	1.24477	0.188263		0.379565	0.221421	0.147416	0.0831166
Serotonin	0.00228381	0.00205006	0.00442069	0.00677023		0.00601326	0.00536974	0.0159238	0.0237113		0.00229327	0.000892485	0.00923638	0.00673863		0.00439418	0.00143774	0.0041824	0.000945417
Shikimate	0.0124159	0.00389169	0.023373	0.0066769		0.00269948	0.000858725	0.0274162	0.0283205		0.00484551	0.004986	0.00432282	0.000876632		0.0234539	0.0148032	0.0169777	0.00744993
S-MethylMet	0	0	0	0		0	0	0	0		0	0	0	0		0.00186537	0.00162594	0	0
Spermidine	0	0	0	0		0	0	0	0		0	0	0	0		0	0	0	0
Stachydrine	0.00315214	0.00273338	0.00834985	0.00203135		0.00604395	0.00404839	0.00679835	0.0043984		0.0106647	0.00475964	0.0181657	0.00332062		0.0141823	0.00234019	0.0161928	0.00243902
Succinate	0.0463394	0.00795963	0.0386553	0.00460245		0.0388754	0.0159562	0.0255007	0.00387222		0.0816028	0.0385059	0.0866685	0.0359292		0.179432	0.0728476	0.0862852	0.0422329
T6P;L1P;Suc6'P	0.00738023	0.0016493	0.0089367	0.00107131		0.0168848	0.00169367	0.0164925	0.00317363		0.0102533	0.00327933	0.0119326	0.00411131		0.0909836	0.0726148	0.0354007	0.0456393
Tartrate;meso-Tartrate	0.000742814	0.000737285	0.000357	0.000316454		0.00121918	0.000430113	0.000762752	0.000785002		0.00101472	0.00108767	0.00105127	0.000705164		0.0017772	0.000526531	0.000592	0.000257035
Thiamine	0.00350307	0.00158375	0.00180595	0.0010868		0.0015426	0.000284433	0.000995436	0.000143901		0.00166261	0.000630983	0.000246333	0.000426662		0.0105307	0.00762952	0.000199667	0.000345833
ThiamineP	0	0	0	0		0.000743758	0.0007222	0.000573557	0.00099343		0	0	0.000559007	0.000968229		0.000451	0.000781155	0.000199	0.000172357
Thiotomin;RLA	0.000393755	0.000682004	0.00060803	0.000593613		0.00112189	0.00101267	0.000397916	0.00068921		0.00174094	0.00156546	0	0		0.00234838	0.00203376	0.00056962	0.00098661
Thr	0.772165	0.180801	1.1497	0.406661		0.999403	0.327147	1.37964	1.7176		1.35136	0.370149	2.30074	0.392213		0.603656	0.347294	0.149029	0.0422406
Thr;HomoSer;HomoSer;2-MethylSer;4-Amino-3-hydroxybutanoate	0.0619299	0.0526691	0.111253	0.107882		0.122802	0.0353318	0.161612	0.188172		0.0559801	0.0807872	0.266615	0.0756763		0.0392653	0.0401622	0.0103267	0.00742121
Thymidine	0.00157395	0.000375432	0.000743137	0.000660308		0.0013767	0.000214066	0.000533408	0.000506659		0.00120434	0.00077154	0.00106971	0.00102367		0.000532044	0.000921527	0.00107217	0.000662478
Triethanolamine	0.00180618	0.000475469	0.00262065	0.000421659		0.0123593	0.017237	0.0047364	0.00350841		0.00267302	0.00122887	0.00205811	0.000638276		0.00191407	0.0017419	0.00170618	0.000649591
Trigonelline	0.00153695	0.00178206	0.00347215	0.00159279		0.0177289	0.00807172	0.0377112	0.0171643		0.0602365	0.0209201	0.0855196	0.0252602		0.00804448	0.00506853	0.0034652	0.00187107
Trimesic acid	0.252537	0.025617	0.24234	0.0271701		0.235664	0.00779587	0.223894	0.0055379		0.24046	0.00568975	0.258688	0.0130619		0.248153	0.012042	0.25106	0.0340051
Trp	0.892003	0.114214	1.61949	1.07317		3.56939	0.503016	4.10641	1.98936		3.06991	1.96923	7.57032	3.04254		1.97156	1.50608	0.968641	0.804339
Tryptamine	0.000415453	0.000719586	0	0		0.000261667	0.00045322	0	0		0	0	0	0		0	0	0	0
Tyr;b-Tyr	0	0	0	0		0	0	0	0		0	0	0	0		0.00146151	0.0025314	0.000391891	0.000678776
Tyr	0	0	0	0		0	0	0	0		0	0	0	0		0	0	0	0
Tyramine	0.0190858	0.00558751	0.00425731	0.00274839		0.0152723	0.0194802	0.00340656	0.00351102		0.0268961	0.0209584	0.0273277	0.0161781		0.241701	0.233905	0.0188186	0.0112988
UDP	0	0	0	0		7.3e-05	0.00012644	0	0		8.93333e-05	0.00015473	0	0		0.000509667	8.08229e-05	0.000363667	0.000320703
UDP-Glc;UDP-Gal	0.0104806	0.00245712	0.0123507	0.00120615		0.0036935	0.00062568	0.00537442	0.00181971		0.0166457	0.00531949	0.0168074	0.00406716		0.0248101	0.0116088	0.0139376	0.00981025
UMP	0.0015481	0.000385279	0.00138147	0.000337959		0.000622333	0.000146138	0.000526667	3.01054e-05		0.0012873	0.000389567	0.00128867	0.000584747		0.00286231	0.00123062	0.00140299	0.000946063
Urea	0.0298096	0.0516317	0.071658	0.00405738		0	0	0.0755182	0.130801		0.0496281	0.0441299	0.0249318	0.0431831		0.0215335	0.0372972	0.0647503	0.060785
Urocanate	0.00531472	0.00460431	0.00718875	0.00303945		0.0108066	0.006812	0	0		0.00175052	0.00303198	0.00295244	0.00511377		0.0020974	0.00363281	0	0
Val	1.43947	0.496665	1.32509	0.720379		1.08642	0.373172	1.60971	2.10659		2.09498	0.415721	3.20986	0.243795		0.308657	0.154908	0.0895588	0.0524089
Vanillate	0.00491409	0.00145046	0.00256637	0.000412976		0.00268221	0.000666141	0.00236837	0.000515951		0.00270682	3.50156e-05	0.00261766	0.000458324		0.00437024	0.000282246	0.00348425	0.000412069
Vanillylmandelate	0	0	0.00016	0.000277128		0.000103333	0.000178979	0	0		0.000182333	0.000315811	0.000377966	0.000654657		0	0	0	0
Xanthine	0.000125333	0.000217084	0.00051822	0.000897583		0.00112696	0.000286704	0.000429	0.000377429		0.00044	0.000419733	0.00366575	0.0026274		0	0	0.00143465	0.000182132
Xanthurenate	0.00032	0.000351363	0.000338333	0.000293231		0.000371	0.000334624	0.000100667	0.00017436		0.000231667	0.000203746	0.000133333	0.00023094		0	0	0	0

## Sheet: phloem
unit	[rel. peak area]
harvest	October					April
site	Conventwald		Tuttlingen			Conventwald		Tuttlingen
compound (alphabetical order)	mean	stdev.	mean	stdev.		mean	stdev.	mean	stdev.
1-Methyladenosine	0	0	0	0		0	0	0	0
2,4-Diaminobutanoate	0	0	0	0		0.000500667	0.00046428	0.00153401	0.000598356
2-Aminoadipate	0.0199188	0.0145156	0.0162953	0.00541417		0.0026172	0.000502514	0.00246858	0.000658745
2-Aminobutyrate;MethylAla;2-Aminoisobutyrate	0.00365074	0.000610471	0.00907109	0.0018705		0.000521169	0.000902691	0.00167885	0.00147388
2-Hydroxyisobutyrate;3-Hydroxybutanoate;2-Hydroxybutyrate;3-OHbutyrate	0	0	0.0156988	0.00500827		0	0	0	0
2-Isopropylmalate	0	0	0	0		0	0	0	0
2-MethylSer	0	0	0	0		0	0	0	0
2-Oxoadipate	0	0	0	0		0	0	0	0
3-Aminoisobutyrate	0.00354583	0.00311424	0.00147027	0.0016127		0	0	0	0
3-Aminopyrrolidine	1.43867	0.0341875	1.43719	0.0351257		1.45164	0.08386	1.41434	0.0890224
3-Hydroxypropionate	0	0	0.00734853	0.012728		0	0	0	0
3-MethylHis	0.000968332	0.000456124	0.00261418	8.96748e-05		9.93333e-05	0.00017205	0.000477667	0.000232638
4-Methylpyrazole	0	0	0	0		0	0	0	0
4-Oxovalerate	0	0	0	0		0	0	0	0
4-Pyridoxate	0.0128848	0.0073763	0.0258788	0.00450519		0.00845274	0.00218274	0.0138662	0.0043098
5-Amino-4-oxovalerate;Creatine	0	0	0	0		0	0	0	0
5-Amino-4-oxovalerate;N-Acetyl-b-Ala	0	0	0	0		0	0	0	0
5-Aminopentanoate	0.00621981	0.000273697	0.00626999	0.0012049		0.00744826	0.000458923	0.00738545	0.000262907
5-Methylcytosine	0	0	0	0		0	0	0	0
5-Oxohexanoate;4-Methyl-2-oxovalerate;4-Oxohexanoate	0	0	0	0		0	0	0	0
5-OxoPro	0.00440111	0.00175683	0.00373432	0.00527739		0.00414138	0.00585639	0.000761526	0.001319
ABA	0	0	0	0		0	0	0	0
Adenine	0.0164045	0.00339472	0.0428553	0.00211918		0.00478822	0.00150022	0.00891477	0.00638468
Adenosine	0.00320775	0.00401795	0.000237	0.00024376		0.0023283	0.00185638	0.00334366	0.0032014
ADP	0	0	0	0		0	0	0	0
Adrenaline	0	0	0	0		0	0	0	0
AICAR	0	0	0	0		0	0	0	0
Ala	0.19283	0.0540976	0.243521	0.0161189		0.090055	0.0239666	0.103249	0.0160787
Allantoate	0	0	0	0		0	0	0.00181182	0.00313816
Allantoin	0	0	0	0		0	0	0	0
AMP	0	0	0	0		0	0	0	0
Anthranilate	0.00219009	0.000444265	0.00485223	0.000731906		0.00213193	0.000244423	0.0020883	0.000420612
Anthranilate;p-Aminobenzoate	0.0015669	0.00068289	0.00106849	0.00105255		0.00150661	0.00115821	0.00127122	0.00135578
Arg	0.895597	0.252858	4.81835	0.870007		0.290724	0.0134258	1.73738	1.16477
Arg;N-Acetylornithine	0.0606466	0.0177105	0.283626	0.0383558		0.0212098	0.00244301	0.111689	0.0692155
Arginosuccinate	0.00183211	0.000456366	0.00188449	0.000528578		0.000378364	0.000655345	0.000678792	0.000595349
Asn	0.399465	0.0422247	0.839101	0.128419		0.144587	0.0540766	0.304348	0.0795661
Asn;IsoAsn;3-Ureidopropionate	0.00172014	0.00297937	0.00789277	0.00707585		0	0	0	0
Asp	0.323114	0.0276642	0.527166	0.0789031		0.107812	0.018823	0.154637	0.0656636
Aspartame	0	0	0	0		0	0	0	0
b-Ala	0.0046886	0.00161513	0.00503959	0.000525323		0.00244253	0.00100116	0.00279609	0.000611567
Betaine	0.115572	0.0606947	0.07206	0.0141558		0.0242842	0.00598714	0.0825513	0.0122661
beta-NMN	0.00101169	0.000234116	0.00137924	0.000676532		0.000657	0.000101681	0.00107056	0.000128046
Betonicine	0.00135712	0.00143152	0.00219524	0.000375776		0.00110448	0.00109458	0	0
Caffeine	0.016335	0.000759772	0.0238285	0.00202942		0.0216259	0.00644721	0.021147	0.00112891
Carnitine	0.00320484	0.00177462	0.00630099	0.00251152		0.00208853	0.000656465	0.00368544	0.00253435
Chlorogenate	0.00259868	0.000891448	0.0370948	0.0171578		0	0	0.000114	0.000197454
Choline	0.486751	0.0864646	1.07688	0.152826		0.375026	0.136392	0.668678	0.188457
cis-Aconitate;trans-Aconitate	0.0146027	0.00625142	0.0420408	0.0147341		0.00166797	0.000752529	0.00148316	0.00209396
Citramalate	0	0	0	0		0	0	0	0
Citrate	0.352428	0.116933	1.25002	0.234622		0.178981	0.0644741	0.311602	0.157706
Citrulline	0.00359922	0.0015536	0.00561653	0.000112162		0.0011956	0.000624076	0.00130464	0.000628847
Creatine	0	0	0	0		0	0	0	0
Creatinine	0	0	0	0		0	0	0	0
Cyclohexylamine	0.0142949	0.00111625	0.0153215	0.00124071		0.0129916	0.000243734	0.0139814	0.00120767
CysSG	0.000420333	0.000118327	0.000897986	0.000313675		0	0	0	0
Cystine	0	0	0	0		0	0	0	0
Cytidine	0.00461078	0.0015625	0.00763233	0.000945185		0.00204914	0.00103799	0.00341171	0.00169669
Cytosine	0.000205	0.00035507	0	0		0	0	0	0
dAMP	0	0	0	0		0	0	0	0
dCMP	0.000331667	6.06987e-05	0.000460333	0.000140607		0	0	6.03333e-05	0.0001045
Deamino-NAD	0	0	0.000123333	0.00021362		0	0	0	0
Deoxyadenosine	0	0	0	0		0	0	0	0
Deoxycytidine	0	0	0	0		0	0	0	0
Deoxyguanosine	0	0	6.63333e-05	0.000114893		0	0	0	0
Deoxyinosine	0	0	0	0		0	0	0.000786698	0.000968998
Diethanolamine;Aminomethylpropanediol	0.045911	0.0279233	0.045795	0.00972388		0.0343837	0.0134026	0.0688916	0.0343941
Dimethylbenzimidazole	0	0	0	0		0	0	0	0
DimethylGly;MethylAla	0	0	0.000481663	0.000834265		0	0	0	0
DOPA	0	0	0	0		0	0	0	0
dTMP	0.000362667	0.000295449	0.00732977	0.00343503		0.00110545	0.000613157	0.00149327	0.00213005
Ferulate	0.000523	3.2187e-05	0.00131034	0.000606056		0	0	6.33333e-05	0.000109697
Fumarate	0.0148282	0.0223148	0	0		0	0	0	0
G1P;Gal1P	0	0	0	0		0	0	0	0
G6P;F6P;M6P	0.00294582	0.0013592	0.00543119	0.00213609		0	0	0.00093044	0.00161157
GA3	0.00209512	0.000277759	0.00548265	0.000299658		0	0	0	0
GABA	0.29372	0.0948976	0.607361	0.0207912		0.17175	0.0497447	0.191138	0.0596987
Galacturonate;Glucuronate	0.0346403	0.0109228	0.0259966	0.00382905		0.00621826	0.00304839	0.0204076	0.00545323
GalN	0	0	0	0		0.000286333	0.000495944	0.000222667	0.00038567
g-gluBCA	0	0	0.000614333	0.000200998		0	0	0.000148333	0.000256921
g-Guanidinobutyrate	0.00273685	0.00167923	0.00304299	0.000579606		0	0	0.000945906	0.000840529
GlcN	0	0	0.000258333	0.000447446		0.000636748	0.00110288	0	0
GlcNAc6P	6.56667e-05	0.000113738	0.000419	0.000397181		0	0	0	0
Gln	0.630804	0.207515	1.30943	0.521168		0.135161	0.0600319	0.250345	0.0776986
Glu	0.364698	0.0750585	0.881352	0.29578		0.203092	0.0276424	0.240637	0.0559908
Gluconate	0.00544062	0.00243245	0.00584553	0.000622357		0.00385936	0.00207339	0.00498567	0.00113485
Glu-Glu	0	0	0.000817405	0.00141579		0	0	0	0
Gly	0.0213999	0.00472138	0.034726	0.00235808		0.0405201	0.0084636	0.0428845	0.00369525
Gly3P	0.00249955	0.000492781	0.00262918	0.000878626		0.000240667	0.000416847	0.00190389	0.000473262
Glycerate	0	0	0	0		0	0	0	0
Glycocyamine	0.000298333	0.000516728	0	0		0	0	0	0
Gly-Leu	0.00130423	0.00225899	0.00433989	0.000233935		0	0	0.000606261	0.00105007
Glyoxylate	0.0047326	0.000394689	0	0		0.0231502	0.0372774	0.0611292	0.035963
GSH	0	0	0	0		0.00418398	0.00220092	0.00957528	0.00374863
GSSG	0.000114333	0.000198031	0.000512333	7.15914e-05		0	0	0	0
Guanidinosuccinate	0	0	0.00139339	0.00121148		0	0	0	0
Guanine	0.00505414	0.00119813	0.00935767	0.00205321		0.0019575	0.000765081	0.00202928	0.00120261
Guanosine	0.00151877	7.64076e-05	0.00344911	0.000997473		0.000598667	0.000261653	0.00130752	0.000203586
His	0.105938	0.0153527	0.291899	0.0912407		0.0332432	0.00597145	0.108142	0.0578041
HMG	0.00131982	0.0011431	0.00127465	0.00220777		0	0	0	0
HomoGln;Ala-Ala	0	0	0	0		0	0	0	0
HomoLys	0	0	0	0		0	0	0.000174	0.000301377
HomoPro;Pipecolate	0.00134276	0.000166598	0.000608474	0.00105391		0	0	0	0
HomoSer	0.00133533	0.000280914	0.00205692	0.00050805		0	0	0.000449619	0.000778763
HomoTyr;Glucosaminate	0	0	0	0		0	0	0	0
HydroxyPro	0.00158161	0.000342981	0.00385438	0.000474103		0.00205877	3.28286e-05	0.00118188	0.000265889
Hypoxanthine	0.000950389	0.000896281	0.00791849	0.00511693		0.0148782	0.0129736	0.0206642	0.00120806
IAA	0	0	0	0		0	0	0	0
Ile	0.332382	0.0593722	0.906614	0.210501		0.0493034	0.000113167	0.0862639	0.0413377
Ile;Leu;HomoVal;b-Leu	0.0295405	0.0290352	0.102902	0.0522238		0.00316231	0.00214214	0.00442705	0.00451247
Inositol1P;Man1P	0.00171208	0.00179817	0.00354451	0.00149125		0.000722946	0.00125218	0.000684485	0.00118556
IsoAsn;3-Ureidopropionate	0.00890914	0.000375926	0.00921522	0.000879064		0.00812848	0.000655861	0.00393195	0.00389239
Isocitrate	0.00872481	0.00252556	0.0226633	0.00938922		0.00408375	0.000610294	0.00619029	0.00225698
Isopropanolamine;Trimethylamine-N-oxide	0.00284898	0.000348746	0.00306237	0.000377294		0.00266694	0.000169979	0.00264552	0.000118767
Kynurenine	0	0	0.000785099	0.00135983		0	0	0	0
Lactate	0.106122	0.0225256	0.0856814	0.00821534		0.0907681	0.0221113	0.0937194	0.00908919
Leu	0.257573	0.0745934	0.60686	0.177556		0.0418476	0.00562283	0.0757678	0.0400598
L-Theanin	0	0	0.00408552	0.000400353		0	0	0	0
Lys	0.0960557	0.021825	0.219464	0.0452514		0.0203302	0.00519952	0.0725381	0.044891
Malate	0.433205	0.0917959	0.474968	0.0988701		0.285729	0.136062	0.427568	0.146745
meso-Tartrate	0.000453	0.000247774	0.000333838	0.000578224		0	0	0	0
Met	0.0296014	0.00593065	0.0763334	0.0250576		0.00433106	0.00146073	0.0113431	0.00459781
Methionine sulfoxide	0.00796758	0.00278759	0.0235067	0.00567616		0.000756564	0.00131041	0.00124682	0.00152453
Methylthioadenosine	0.000542	0.000150771	0.00151527	0.000414453		9.53333e-05	0.000165122	0.000173333	0.000300222
Mevalonolactone	0	0	0	0		0	0	0	0
Mucic acid	0.0068493	0.00315849	0.0071645	0.000992157		0	0	0	0
Mugineate	0	0	0	0		0	0	0	0
Muscimol	0	0	0	0		0	0	0	0
N6-AcetylLys	0	0	0	0		0	0	0	0
N6-Methyl-2'-deoxyadenosine	0.0102733	0.00656557	0.00996129	0.00303867		0.00602085	0.00498136	0.00374808	0.0014835
N-AcetylGlu	0	0	0.00111113	0.00096227		0	0	0	0
N-Acetylneuraminate	0	0	0.000126667	0.000219393		0	0	0	0
N-Acetylornithine	0.00127238	0.00220383	0.00157589	0.00156676		0	0	0	0
N-BenzyloxycarbonylGly	0	0	0	0		0	0	0	0
Nicotinamide;Isonicotinamide	0.00323073	0.0013456	0.00218796	0.000579937		0.00151881	0.000613575	0.0030784	0.00152054
Nicotinate	0.00127138	8.80441e-05	0.00144139	6.09086e-05		0.000731	0.000186502	0.000589333	0.000251606
Nicotinate-mononucleotide	0.00320374	0.00427562	0.00552153	0.00479748		0.00518979	0.000767302	0.00296581	0.00466706
N-Methylanthranilate	0.000222667	0.00038567	0	0		0	0	0	0
Noradrenaline	0.000531	0.000484172	0.000886766	0.000105627		0	0	0.000618461	0.000541948
O-AcetylSer	0.00328356	0.00106471	0.00591828	0.000318165		0	0	0	0
O-AcetylSer;N-AcetylSer	0.00135867	0.00235328	0	0		0	0	0	0
Octopine	0.00260727	0.000928387	0.00308471	0.00280219		0.00190182	0.00137228	0.00279155	0.000635053
Octylamine	0.0109594	0.000155955	0.0124628	0.000835801		0.00960062	0.000207757	0.0113988	0.00114551
Ornithine	0.00998139	0.00210216	0.0184646	0.00473123		0.00369867	0.00105203	0.00603731	0.00187969
O-SuccinylhomoSer	0	0	0	0		0	0	0	0
Pantothenate	0.00152791	0.00114373	0.00119294	0.000288753		0	0	0	0
PEA	0	0	0	0		0	0	0	0
Penicillamine	0	0	0	0		0	0	0	0
PGE2	0	0	0	0		0	0	0	0
Phe	0.119995	0.0487246	0.408843	0.14805		0.0453604	0.0123513	0.0963304	0.0593799
PhenylacetylGly	0.00157365	0.000547946	0.00182338	0.00039988		0	0	0	0
Phenylethylamine	0	0	0	0		0	0	0	0
Phenylpropanoate	0.00883669	0.000632732	0.00978266	0.000443935		0.0122892	0.00108314	0.0126865	0.00195131
Pipecolate	0.0249316	0.00267541	0.0428045	0.00666638		0.00144405	0.00250118	0.00368334	0.00323568
Pro	0.184776	0.0651503	0.504382	0.111219		0.179896	0.0337659	0.184275	0.05792
Prydoxal	0	0	0	0		0	0	0	0
Putrescine	0.00257144	0.000720484	0.00799412	0.00198317		0.00129093	0.000169406	0.00207976	0.00119117
Pyridoxal	0	0	0	0		0	0	0	0
Pyrrolidine	0.0140464	0.000547864	0.0155493	0.000716879		0.0125724	0.000926802	0.0151432	0.0020647
Pyruvate	0.00924457	0.00181451	0.00788434	0.00306171		0	0	0	0
Quinate	0.0203632	0.00605953	0.0175908	0.00277452		0.00529769	0.00502442	0	0
Raffinose	0.0337871	0.00689361	0.0556249	0.0211081		0.00556782	0.000435781	0.00998526	0.00571895
Riboflavin	0.0112928	0.00104878	0.0663097	0.0159187		0.0111284	0.000857654	0.0110714	0.00420112
S7P	0	0	0	0		0	0	0	0
Saccharopine	0.00371057	0.00218163	0.0024389	0.000790958		0.00118766	0.00144468	0.00124819	0.00042378
Sarcosine	0	0	0.000718114	0.00124381		0.0160903	0.00245519	0.0169197	0.000157097
Scopoletin	0.00375099	0.00342611	0.00446898	0.00261337		0	0	0.00103201	0.000976886
Ser	0.187137	0.00998174	0.384785	0.0346349		0.0481961	0.00439577	0.0825091	0.0211919
Serotonin	0	0	0.00498895	0.00753633		0.000591333	0.000523374	0	0
Shikimate	0.0110244	0.00689793	0.00902952	0.00357051		0	0	0	0
Spermidine	0	0	0.000696479	0.000730855		0	0	0	0
Spermine	0	0	0	0		0	0	0	0
Stachydrine	0.00222958	0.000892757	0.00216403	0.000506598		0.00123462	0.00123926	0.00156263	0.00026871
Succinate	0.0526707	0.0128314	0.0570229	0.0126451		0.0271814	0.00413573	0.0251342	0.00466999
T6P;L1P;Suc6'P	0	0	0	0		0	0	0	0
Tartrate	0	0	0	0		0	0	0	0
Thiamine	0.000195333	0.000338327	0.00104709	7.42026e-05		0	0	0	0
Thiotomin;RLA	0	0	0	0		0	0	0	0
Thr	0.245239	0.00739909	0.429512	0.0519399		0.0373563	0.00423666	0.0906465	0.0316145
Thr;HomoSer;HomoSer;2-MethylSer;4-Amino-3-hydroxybutanoate	0.022514	0.0173021	0.0663511	0.0210639		0.00195204	0.000523242	0.0027945	0.00138647
trans-Cinnamate	0	0	0.000340036	0.00058896		0	0	0	0
Triethanolamine	0.00170501	0.000516573	0.00150525	0.000448195		0.00140125	0.000303267	0.00182131	0.000672912
Trigonelline	0.000863993	0.000279077	0.000254333	0.000440518		0.00106726	0.000608473	0.000264333	0.000250009
Trimesic acid	0.225251	0.0159734	0.219197	0.0214702		0.226513	0.0169396	0.220595	0.0215819
Tropinone	0.000486333	0.000113006	0.000556667	3.80701e-05		0.000489	3.751e-05	0.000541333	0.000273453
Trp	0.0999815	0.0497905	0.206422	0.0691203		0.00976882	0.00162298	0.0248303	0.0152193
Tryptamine	0	0	0.00455727	0.00309867		0.00123094	0.00107059	0	0
Tyr	0.0264339	0.00611621	0.0523539	0.0109209		0.0185416	0.00243944	0.027939	0.0147798
Tyr;b-Tyr	0	0	0	0		0	0	0	0
Tyramine	0.000780333	0.000149286	0.00579666	0.00331106		0.00128679	0.000833123	0.000297	0.000514419
UDP	0	0	0	0		0	0	0	0
UDP-Glc;UDP-Gal	0	0	0	0		0	0	0	0
UMP	0	0	0	0		0	0	0	0
Urea	0.0266032	0.0230991	0.04108	0.00428143		0.0333828	0.0291731	0.0413876	0.00424532
Urocanate	0.00180813	0.00160964	0.00358112	0.000976221		0.00218069	0.000142792	0.00211038	0.00365528
Val	0.330706	0.0191363	0.819125	0.158936		0.0641984	0.00266103	0.123164	0.0480384
Xanthine	0	0	0	0		0	0	0	0
Xanthurenate	0.00262073	0.000834311	0.011334	0.00399841		0.00216882	0.000407445	0.00326494	0.000719272

## Sheet: xylem
unit	[rel. peak area]
harvest	October					April
site	Conventwald		Tuttlingen			Conventwald		Tuttlingen
compound (alphabetical order)	mean	stdev.	mean	stdev.		mean	stdev.	mean	stdev.
1-Methyladenosine	0	0	0	0		7.6e-05	0.000131636	0.000185333	0.000321007
2,4-Diaminobutanoate	0	0	0	0		0	0	0	0
2-Aminoadipate	0.00719378	0.00167646	0.043998	0.0386056		0.00855171	0.00309959	0.00563512	0.00119707
2-Aminobutyrate;MethylAla;2-Aminoisobutyrate	0	0	0.00279771	0.000937218		0.00481473	0.000697222	0.00342534	0.000620148
2-Hydroxyisobutyrate;3-Hydroxybutanoate;2-Hydroxybutyrate;3-OHbutyrate	0.012181	0.00579569	0.0100545	0.00179183		0	0	0.00414539	0.000479564
2-Isopropylmalate	0.000739374	0.00066966	0.0019225	0.000485488		0.00411094	0.00146432	0.00241427	0.000840194
2-MethylSer	0	0	0	0		0.00212147	0.0036745	0.00105216	0.00182239
2-Oxoadipate	0.000628052	0.00108782	0.0429493	0.0221848		0	0	0	0
3-Aminoisobutyrate	0	0	0.000520308	0.000901199		0.000758808	0.00131429	0	0
3-Aminopyrrolidine	1.5151	0.00947354	1.41489	0.0608872		1.33619	0.0274206	1.35374	0.0188523
3-Hydroxypropionate	0.0232591	0.00825196	0.0269909	0.0094276		0.0104138	0.0146393	0.0107424	0.00444559
3-MethylHis	0.000238333	0.000412805	0.000225333	0.000390289		0.00670086	0.00500139	0.00386503	0.000798576
4-Methylpyrazole	0	0	0	0		0.00489434	0.00536281	0.00460662	0.00162764
4-Oxovalerate	0.00345561	0.00126307	0.0100037	0.00509752		0.00371096	0.00089421	0.0148864	0.00503831
4-Pyridoxate	0.00409448	0.00196821	0.0361215	0.0116975		0.0436291	0.0247759	0.0575501	0.0179632
5-Amino-4-oxovalerate;Creatine	0	0	0.000190333	0.000329667		0.000817304	0.000707807	0	0
5-Amino-4-oxovalerate;N-Acetyl-b-Ala	0.00126407	0.000231099	0.00250344	0.000987116		0.00162665	0.0007484	0.00364222	0.00158046
5-Aminopentanoate	0.0074699	0.000290651	0.00734633	0.00102645		0.0276547	0.0267255	0.00701833	0.00131019
5-Methylcytosine	0.000156667	0.000271355	0.000686	0.000115269		0.00125661	0.000109478	0.000712054	0.000631927
5-Oxohexanoate;4-Methyl-2-oxovalerate;4-Oxohexanoate	0.0163879	0.00338238	0.0332908	0.0143327		0.0188206	0.0116228	0.0508029	0.0196323
5-OxoPro	0.0066869	0.00188627	0.0140062	0.00249075		0.217084	0.188112	0.212969	0.178904
ABA	0.00104924	0.000662586	0.00144286	0.00062187		0.000317333	0.000323676	0.000502	7.76724e-05
Adenine	0.00721726	0.00351946	0.0104541	0.0054899		0.00750449	0.00415254	0.0046663	0.00115933
Adenosine	0	0	0.00442755	0.00354831		0.016885	0.0165694	0.00604455	0.00382106
ADP	0	0	0.00167876	0.000429768		0.00179801	0.000608407	0.00109687	0.000346383
Adrenaline	0	0	0	0		0	0	0.000178	0.000168484
AICAR	0	0	0.000507333	0.000185635		0.00633682	0.0026696	0.00317361	0.00059155
Ala	0.0286264	0.0144954	0.055234	0.0103354		0.182311	0.0619575	0.337583	0.228485
Allantoate	0	0	0	0		0	0	0	0
Allantoin	0	0	0.00102149	0.00093086		0	0	0.000872059	0.000755536
AMP	0.000988097	0.00136008	0.00354925	0.00236708		0.00204968	0.00174289	0.0025301	0.000609385
Anthranilate	0.000417505	0.00072314	0.00199154	0.00100891		0.0265115	0.00900615	0.0133168	0.00199333
Anthranilate;p-Aminobenzoate	0.00611357	0.00146592	0.00426312	0.000871792		0.00465824	0.00149062	0.00297374	0.000975688
Arg	0.325991	0.178619	0.781572	0.538364		5.67595	3.47411	2.15729	1.03405
Arg;N-Acetylornithine	0.0229512	0.0101811	0.0526706	0.0306555		0.281548	0.148789	0.125138	0.0581593
Arginosuccinate	0.000718515	0.000680624	0.00308096	0.00206394		0.00350565	0.00162215	0.00235656	0.000227209
Asn	0.0582402	0.0328229	0.263853	0.0935562		13.9073	10.154	11.7427	2.27953
Asn;IsoAsn;3-Ureidopropionate	0.00527412	0.00913505	0	0		2.90721	2.63278	2.559	0.606733
Asp	0.148133	0.0295125	0.538807	0.228733		2.03688	0.440033	1.44075	0.219858
Aspartame	0	0	0	0		0.00142905	0.00125247	0.000705763	0.000642064
b-Ala	0	0	0.00283303	0.0013249		0.00285334	0.000482399	0.00299045	0.000458305
Betaine	0.0165227	0.00582533	0.0818405	0.0337208		0.107031	0.0691746	0.213633	0.0559585
beta-NMN	0.000163	0.000282324	0.000917002	0.000501364		0.00508731	0.00149888	0.00486068	0.0022169
Betonicine	0.0010254	0.000961766	0.00197451	0.000801718		0.00251659	0.000992658	0.00416145	0.00173685
Caffeine	0.0192006	0.00367099	0.018196	0.00296409		0.0228289	0.00157804	0.0258324	0.00399046
Carnitine	0	0	0.00287244	0.00112469		0.00341443	0.00258302	0.0077449	0.0035266
Chlorogenate	0	0	0.000656308	0.00113676		0.000783951	0.000711528	6.7e-05	0.000116047
Choline	0.160887	0.0259034	0.406216	0.133126		1.0215	0.50037	0.782127	0.302876
cis-Aconitate;trans-Aconitate	0.00781403	0.00528608	0.00947589	0.00435662		0.0171544	0.0107464	0.00940553	0.00260979
Citramalate	0.00276051	0.00237386	0.023318	0.00512631		0.00190528	0.00165903	0.00499262	0.00167956
Citrate	0.391945	0.262914	0.544806	0.196076		10.1012	5.00745	6.46148	1.76356
Citrulline	0.00134681	0.000350536	0.00330148	0.00151712		0.00776604	0.00235805	0.00542385	0.00310363
Creatine	0	0	0.000340139	0.000589138		0	0	0.000891682	0.00154444
Creatinine	0	0	0.000158667	0.000274819		0	0	0.00141373	0.00167876
Cyclohexylamine	0.00964709	0.000357979	0.0113978	0.00179134		0.0140915	0.00064954	0.0148553	0.00035444
CysSG	0.000112	0.00019399	0.000464	0.000448317		0.00175277	0.0010072	0.00253712	0.000508484
Cystine	0	0	0.00015	0.000259808		0.0310067	0.024502	0.00941509	0.006977
Cytidine	0.00088849	0.000346833	0.00209974	0.00113448		0.0037142	0.00209866	0.00420213	0.00103032
Cytosine	0	0	0.000697125	0.000628771		0.00210811	0.000515653	0.000798059	0.000710494
dAMP	0.00144589	0.00100352	0.00583661	0.00449203		0.00407045	0.00339645	0.0031622	0.00118635
dCMP	0	0	0	0		0	0	0	0
Deamino-NAD	0	0	0	0		0	0	0	0
Deoxyadenosine	0	0	0	0		0	0	6.4e-05	0.000110851
Deoxycytidine	0	0	0	0		0.00037356	0.000647024	0.000196	0.000339482
Deoxyguanosine	0.00198552	0.00176687	0.0192954	0.0166606		0.00970162	0.00888187	0.0315586	0.0248102
Deoxyinosine	0.00205671	0.00127985	0.00169053	0.00052447		0.0012807	0.00125284	0.00223301	0.00144718
Diethanolamine;Aminomethylpropanediol	0.0390139	0.00973489	0.0425364	0.00872238		0.0951543	0.0866689	0.0373454	0.0116423
Dimethylbenzimidazole	0.000579863	0.00100435	0	0		0.000544582	0.000943243	0.000351144	0.000608199
DimethylGly;MethylAla	0	0	0.00325792	0.0043611		0.0011096	0.00192189	0	0
DOPA	0	0	0	0		0.0029439	0.00255182	0.00133732	0.00072954
dTMP	0	0	0	0		0	0	0	0
Ferulate	0	0	0	0		0	0	0	0
Fumarate	0.00638409	0.00481824	0.0136752	0.00402285		0.0485319	0.0186648	0.0377106	0.0272631
G1P;Gal1P	0.00199079	0.00263036	0.00184396	0.000388445		0.00261342	0.00109353	0.00253042	0.000904904
G6P;F6P;M6P	0.00361593	0.00333571	0.0149505	0.00758428		0.0414249	0.0211755	0.0262062	0.0101333
GA3	0.00121757	0.000733864	0.00176043	0.00106615		0.00419446	0.00233332	0.00431766	0.000290004
GABA	0.0233965	0.0135831	0.0507129	0.0290949		0.288313	0.0895258	0.139008	0.0375734
Galacturonate;Glucuronate	0.0124856	0.0140018	0.00139436	0.000723327		0.00412472	0.00258984	0.00267957	0.000937828
GalN	0.000835886	0.000756027	0.00411292	0.00240827		0.00485847	0.00273372	0.0121311	0.00964624
g-gluBCA	0	0	0.000120667	0.000209001		0.000844022	0.000353738	0.000504	7.4505e-05
g-Guanidinobutyrate	0.0112176	0.0105627	0.00681973	0.0014168		0.0140665	0.00288208	0.0109383	0.00297356
GlcN	0.0021099	0.000864824	0.00759844	0.00472723		0.00714048	0.00416977	0.0174481	0.0153354
GlcNAc6P	0.000466333	0.000257115	0.000235	0.000226537		0.000278	0.00048151	0.000199667	0.000196103
Gln	0.0871613	0.122662	0.616589	0.283217		36.1218	28.4088	22.2033	10.8984
Glu	0.09891	0.0465739	0.395269	0.0943841		2.42478	0.894464	1.44609	0.183393
Gluconate	0.0632997	0.0197072	0.0162247	0.00452201		0.0755189	0.00668342	0.0555923	0.0298075
Glu-Glu	0	0	0.000887308	0.00153686		0.000665027	0.00115186	0.000967161	0.00167517
Gly	0.00882349	0.00507067	0.0123118	0.00342044		0.0335573	0.00231468	0.208649	0.21443
Gly3P	0.00115654	0.000147173	0.00224097	0.0017961		0.00249131	0.00231212	0.00527054	0.00414403
Glycerate	0.0506397	0.0193881	0.0175764	0.00460014		0.0155786	0.00554853	0.0147921	0.00239253
Glycocyamine	0	0	0.000394415	0.000683147		0.00215362	0.00137734	0.00168338	0.00153566
Gly-Leu	0	0	0	0		0	0	0.000615228	0.00106561
Glyoxylate	0	0	0	0		0	0	0	0
GSH	0	0	0	0		5.83333e-05	0.000101036	0	0
GSSG	0	0	0	0		0	0	0.000191	0.000330822
Guanidinosuccinate	0.000596512	0.000468257	0.00268453	0.00141655		0.0044276	0.00394132	0.00384224	0.000816056
Guanine	0.000253	0.000438209	0.000744667	0.000158368		0.00139553	0.000858525	0.00100704	0.000510088
Guanosine	0.000488667	0.000432241	0.00128335	0.000679809		0.0056524	0.00119672	0.00322006	0.00142212
His	0.0129136	0.0124403	0.0634076	0.0258565		2.08163	1.96379	1.72679	0.732088
HMG	0.00227233	0.00106321	0.00364696	0.00235443		0.00262078	0.0036567	0.00202098	0.000233162
HomoGln;Ala-Ala	0	0	0.00264921	0.00109863		0.00754352	0.00664304	0.00341839	0.00253882
HomoLys	0	0	0	0		0.000491726	0.000851694	0.000332	0.000575041
HomoPro;Pipecolate	0.0011602	0.00066324	0.00100403	0.000528283		0.00106525	0.000286953	0.00201308	0.00174415
HomoSer	0	0	0	0		0.00185003	0.00320435	0.00210769	0.00202225
HomoTyr;Glucosaminate	0.00255313	0.000964116	0.000606	0.000100534		0.00110379	0.000348858	0.000901346	0.000395866
HydroxyPro	0.00189119	0.00104738	0.00185364	0.000693445		0.0272812	0.00214994	0.00915514	0.00200645
Hypoxanthine	0.0889305	0.0398998	0.0369148	0.00775763		0.0322624	0.00651552	0.028636	0.0138883
IAA	0	0	6.36667e-05	0.000110274		0	0	0	0
Ile	0.0558156	0.0626095	0.24713	0.0981091		4.88422	4.04307	3.19096	1.32228
Ile;Leu;HomoVal;b-Leu	0.00617378	0.00712866	0.032404	0.0133301		0.230924	0.330822	0.386066	0.169382
Inositol1P;Man1P	0.005249	0.00662565	0.00745556	0.00334622		0.012795	0.00446673	0.00899747	0.000998413
IsoAsn;3-Ureidopropionate	0.00909453	0.000891517	0.00912532	0.00117298		0.00678993	0.000871782	0.00429799	0.00282021
Isocitrate	0.00961723	0.00414111	0.011093	0.00391431		0.027709	0.00679372	0.0222688	0.00109115
Isopropanolamine;Trimethylamine-N-oxide	0.00277856	0.000141952	0.00237463	7.86185e-05		0.00301969	0.000590676	0.00275899	0.000190758
Kynurenine	0	0	0	0		0	0	0	0
Lactate	0.135135	0.016632	0.174852	0.0416524		0.155978	0.00877967	0.406151	0.297689
Leu	0.0288371	0.0296674	0.167644	0.0726061		2.84486	2.35207	1.80489	1.06582
L-Theanin	0	0	0.000750312	0.00129958		0.010567	0.00417866	0.00495473	0.00100666
Lys	0.00565587	0.00452544	0.032188	0.0219983		0.196602	0.0811395	0.210679	0.149799
Malate	0.724522	0.541756	3.08154	1.90893		15.7287	3.94162	12.0658	5.71254
meso-Tartrate	0.00272752	0.00267267	0.000633	0.000212502		0.00315984	0.000701427	0.00218741	0.00136515
Met	0.00096858	0.00167763	0.0144832	0.0046463		1.29948	1.12842	1.49395	0.783653
Methionine sulfoxide	0.0025756	0.00286619	0.00995404	0.00299527		1.81799	1.49295	0.482047	0.360391
Methylthioadenosine	0.000338333	6.61085e-05	0.000820387	0.000431395		0.00110903	0.000607653	0.000401333	9.26517e-05
Mevalonolactone	0.00429812	0.00163063	0.00371782	0.00102356		0.00448222	0.00180398	0.00369477	0.00141479
Mucic acid	0.015032	0.0108878	0.00823876	0.00134008		0.00430561	0.00404493	0.00465813	0.00183723
Mugineate	0	0	8.16667e-05	0.000141451		0.00107545	0.000931872	0.00278605	0.0022405
Muscimol	0	0	0	0		0.0247721	0.0263411	0.0350964	0.00990309
N6-AcetylLys	0	0	0	0		0	0	0.000491526	0.000851349
N6-Methyl-2'-deoxyadenosine	0.068788	0.0570216	0.11261	0.0637748		0.200447	0.0552904	0.118581	0.0145768
N-AcetylGlu	0.000415667	0.000227663	0.000994077	0.000612938		0.000248	0.000237765	0.00034	0.000361663
N-Acetylneuraminate	0.00112824	0.000749398	0.0195763	0.0149173		0.0733298	0.0197811	0.124269	0.08796
N-Acetylornithine	0.00322583	0.00174081	0.00436616	0.000859558		0.00902297	0.0112112	0.00345656	0.00190084
N-BenzyloxycarbonylGly	0.00192946	0.00297151	0	0		0.00170601	0.00252451	0.000807665	0.000262516
Nicotinamide;Isonicotinamide	0.00175335	0.000382241	0.00343422	0.000887906		0.00327288	0.000413914	0.00454881	0.00326521
Nicotinate	0.00536518	0.00214016	0.00410316	0.00179318		0.00516537	0.00759746	0.00131869	0.000662295
Nicotinate-mononucleotide	0	0	0	0		0	0	0	0
N-Methylanthranilate	0.00381411	0.00166915	0.000828636	0.000272952		0.00124927	0.000434376	0.000920667	6.4941e-05
Noradrenaline	0	0	0	0		0	0	0	0
O-AcetylSer	0	0	0	0		0.0805837	0.084972	0.0285147	0.00763996
O-AcetylSer;N-AcetylSer	0.00150884	0.000497062	0.00429256	0.00203973		0.0288064	0.0286856	0.0166964	0.00621319
Octopine	0.00269598	0.000696348	0.00367287	0.000996841		0.00303397	0.000815812	0.00254902	0.000626434
Octylamine	0.00549384	0.000316333	0.00697966	0.00129243		0.0163787	0.00214603	0.0154991	0.00112825
Ornithine	0.00373488	0.00171378	0.00531813	0.000790965		0.018512	0.00662858	0.224803	0.257038
O-SuccinylhomoSer	0.000524674	0.000514343	0.00254043	0.00136686		0.000913331	0.00105095	0.0126869	0.0177264
Pantothenate	0.00734244	0.00198508	0.00501494	0.00192416		0.0125429	0.00278414	0.00979092	0.00429726
PEA	0	0	0	0		0.000241333	0.000418002	0.000195333	0.000338327
Penicillamine	0	0	0	0		0.0233584	0.0202603	0.00727569	0.00693775
PGE2	0.000117	0.00020265	0.000520281	0.000901153		0	0	0	0
Phe	0.013155	0.0132751	0.0681593	0.0305484		6.04721	5.61819	4.61169	1.8483
PhenylacetylGly	0.015544	0.00484845	0.0144843	0.00396255		0.00286516	0.00170655	0.00838909	0.00442008
Phenylethylamine	0	0	0	0		0.000473809	0.000820662	0.00155944	0.00166023
Phenylpropanoate	0.0091322	0.000224918	0.0083455	0.00139321		0.00903661	0.0010548	0.00821007	0.000724917
Pipecolate	0.0197209	0.00981363	0.0250999	0.00366768		0.0769388	0.0240583	0.14685	0.101613
Pro	0.0409296	0.0455181	0.204369	0.118502		3.0283	1.25689	1.46565	0.424179
Prydoxal	0.00669093	0.000784891	0.00191983	0.00059918		0.00444987	0.000692274	0.00186348	0.00181291
Putrescine	0	0	0.000269	0.000465922		0.0108841	0.00915957	0.00279502	0.00188481
Pyridoxal	0	0	0	0		0	0	0.000215667	0.000373546
Pyrrolidine	0.0060559	0.000553971	0.00734639	0.00194092		0.0166635	0.000478661	0.016543	0.00131662
Pyruvate	0.0114057	0.00791875	0.154493	0.0132283		0.0169892	0.0042072	0.354771	0.177556
Quinate	0.195689	0.0542374	0.18233	0.0512734		0.0373239	0.018523	0.108542	0.0573862
Raffinose	0.0153608	0.00479101	0.0183845	0.00326354		0.021568	0.00208835	0.0131095	0.0014435
Riboflavin	0.00595339	0.00199034	0.00716694	0.00217685		0.0235788	0.0109079	0.0106064	0.00276673
S7P	0	0	0.000511594	0.000556287		0.000741433	0.000551356	0.000812454	0.000385549
Saccharopine	0.00090909	0.000790536	0.00663714	0.00551848		0.00238138	0.000288675	0.00630032	0.00461708
Sarcosine	0	0	0	0		0	0	0.00227604	0.00218574
Scopoletin	0	0	0	0		0.000884462	0.00153193	0	0
Ser	0.0339495	0.0235699	0.139665	0.0232281		0.542562	0.385963	0.845854	0.48788
Serotonin	0	0	0	0		0	0	0	0
Shikimate	0.0106843	0.00502242	0.034828	0.0154693		0.00276857	0.000325267	0.00305969	0.000237474
Spermidine	0	0	0	0		0.0136106	0.0109904	0.00478756	0.00260104
Spermine	0	0	0	0		0.000648704	0.000597705	0.000109667	0.000189948
Stachydrine	0.000322667	0.000558875	0.00191576	0.000523896		0.00202877	0.000587088	0.00433553	0.00173329
Succinate	0.038673	0.00892525	0.0902025	0.0586011		0.112767	0.0313197	0.115513	0.0386755
T6P;L1P;Suc6'P	0.00138546	0.00106708	0.000714154	0.000463481		0.000263	0.000455529	0.000182667	0.000316388
Tartrate	0.00387497	0.00123675	0.00264329	0.000585466		0.00109033	0.00188851	0.000443257	0.000767743
Thiamine	0.000431333	0.000747091	0	0		0.000514667	0.000462375	0	0
Thiotomin;RLA	9.5e-05	0.000164545	0	0		0.000529333	0.000458548	0.000237	0.000410496
Thr	0.0336266	0.027867	0.215668	0.0495662		3.19975	2.6264	2.9369	0.995488
Thr;HomoSer;HomoSer;2-MethylSer;4-Amino-3-hydroxybutanoate	0.00478457	0.00529805	0.0343001	0.00594092		0.187079	0.254612	0.4439	0.132308
trans-Cinnamate	0	0	0	0		0.000652624	0.00113038	0.000642565	0.00111296
Triethanolamine	0.00159861	0.00028494	0.00667138	0.00116542		0.00268403	0.000468806	0.00185596	0.00014012
Trigonelline	0.000424293	0.000734896	0.00120226	0.000736573		0.014925	0.0046141	0.00588483	0.00242812
Trimesic acid	0.215524	0.00598631	0.220259	0.00811083		0.174813	0.0209793	0.201351	0.00359042
Tropinone	0.000278667	1.65025e-05	0.000363	9.72471e-05		0.00051	5.80259e-05	0.000643667	7.99083e-05
Trp	0.0163205	0.00985129	0.0584663	0.0227861		0.359598	0.29352	0.426809	0.29108
Tryptamine	0	0	0	0		0.000389602	0.00067481	0	0
Tyr	0.00408769	0.00120265	0.0164253	0.00744217		2.15094	2.55139	1.27063	0.215909
Tyr;b-Tyr	0.000266667	0.00046188	0.000129667	0.000224589		0.227344	0.28286	0.170017	0.0192556
Tyramine	0.000392	0.000360401	0.000237333	0.000411073		0.000828714	0.000721371	0.000186333	0.000322739
UDP	0	0	0	0		6.86667e-05	0.000118934	0.000233	0.000207531
UDP-Glc;UDP-Gal	0	0	0.00213035	0.0015209		0.00326086	0.00131562	0.00250446	0.000887471
UMP	0.000251	0.000222502	0.00133502	0.00122948		0.000245333	0.000229968	0.000446333	0.000149791
Urea	0.041303	0.00913011	0.0611778	0.0153561		0.0386825	0.0289451	0.202693	0.125348
Urocanate	0.0045566	0.00176178	0.00616341	0.000669433		0.00976199	0.00298639	0.141219	0.166172
Val	0.0507648	0.0537743	0.22584	0.0829056		6.81608	5.01235	6.05142	2.57012
Xanthine	0	0	0	0		0	0	0.00181505	0.00235273
Xanthurenate	0	0	0	0		0	0	0	0
