# Supplementary material for: Seasonal Alterations in Organic Phosphorus Metabolism Drive the Phosphorus Economy of Annual Growth in F. sylvatica Trees on P-Impoverished Soil
Source: Front Plant Sci. 2018 Jun 6;9:723. doi: 10.3389/fpls.2018.00723 (PMC5998604; doi:10.3389/fpls.2018.00723)
Supplement: Supplementary Table S2 — List of all lipid classes identified in buds/leaves, bark, and wood. [file Table_2.XLSX]

## Sheet: lipids in leaves
the table shows the mean values and standard deviations of five replicates
unit	[rel. peak area]
harvest	October				February				April				June
site	Conventwald		Tuttlingen		Conventwald		Tuttlingen		Conventwald		Tuttlingen		Conventwald		Tuttlingen
lipids (alphabetical order)	mean	stdev.	mean	stdev.	mean	stdev.	mean	stdev.	mean	stdev.	mean	stdev.	mean	stdev.	mean	stdev.
acetyl steryl glucoside (ASG)	1.8843	0.180706	1.4219	0.108015	0.72878	0.133225	0.83802	0.0663647	1.8961	0.320862	1.50908	0.157357	0.88524	0.0961936	1.03252	0.0699394
carotenoid	0.30606	0.0635018	0	0	0.0423	0.0170905	0.05424	0.0148315	0.24968	0.0922148	0.09202	0.0335729	0.71016	0.0585818	0.68068	0.109828
chlorophyll	3.68556	1.3134	1.17176	0.533422	1.4838	0.45503	1.79528	0.216433	5.98064	1.85098	3.58002	1.12238	10.74	0.758387	10.0411	0.758867
diacylglycerol (DAG)	0.96002	0.294474	0.51298	0.123928	0.31036	0.077113	0.50826	0.10699	1.13856	0.311595	6.09064	2.23798	0.32652	0.0366261	0.47252	0.0278159
digalactosyldiacylglycerol (DGDG)	4.40398	0.675548	2.0907	0.311523	1.42406	0.352167	1.67862	0.218332	3.98198	0.861267	2.669	0.410752	7.89462	0.601085	7.83156	0.632327
free fatty acid (FF acid)	2.122	0.630469	1.31632	0.226415	0.00022	0.000164317	0.0005	0.000424264	0.0029	0.00175214	0.00636	0.00216171	0.58868	0.419501	0.2654	0.194696
FS_beta-sitosterol	0.03614	0.00348396	0.0336	0.001614	0.03414	0.00204524	0.0369	0.00243824	0.0305	0.00193907	0.03078	0.000593296	0.0346	0.00316544	0.03618	0.00237844
glucuronosyldiacylglycerol (GlcADG)	0.2687	0.11127	0.17544	0.0329574	0.06328	0.017418	0.0662	0.0171352	0.16066	0.0136223	0.0991	0.00693506	0.1672	0.0165795	0.11402	0.00797226
Glucosylceramide	0.31174	0.0451048	0.21044	0.0258089	0.14952	0.0395046	0.15016	0.0191649	0.60634	0.126035	0.40272	0.0594818	0.33988	0.0551236	0.34142	0.0498681
Lysophosphatidylcholine (lysoPC)	0.17534	0.0799139	0.20416	0.062442	0.02396	0.00307457	0.04096	0.00439124	0.2859	0.114365	0.59298	0.100367	0.03912	0.00402579	0.03746	0.0116792
monogalactosyldiacylglycerol (MGDG)	4.9883	1.34938	2.3342	0.65289	1.20116	0.312188	1.4043	0.142405	5.20902	1.59504	2.77842	0.59451	12.6199	0.965961	12.0587	1.28545
phosphatidylcholine (PC)	12.8383	2.22276	7.4907	1.35071	16.0269	2.70822	19.4079	1.16476	43.8806	7.10717	34.5165	2.43425	16.021	1.0405	15.6207	1.51354
phosphatidylethanolamine (PE)	1.2649	0.294106	0.668	0.148844	1.7382	0.451125	2.4749	0.185787	5.66728	1.01311	3.99548	0.230603	1.31756	0.0657961	1.49052	0.183147
phosphatidylglycerol (PG)	0.17004	0.0521643	0.09298	0.0346343	0.14932	0.0156348	0.19002	0.0275829	0.55002	0.102613	0.41454	0.0578847	0.54212	0.0697757	0.44064	0.0843271
phosphatidylinosotol (PI)	0.11892	0.0455192	0.05162	0.0260494	0.0607	0.00401186	0.0837	0.0127554	0.4418	0.0965595	0.31756	0.0301286	0.5087	0.0658261	0.40198	0.0836194
Polyisoprenoid_decaprenol	0.46594	0.249159	0.4242	0.105148	0	0	0	0	0.00028	0.000626099	0	0	0.26576	0.103216	0.10078	0.0181035
Polyisoprenoid_dolichol-11	0.0512	0.0457332	0.05278	0.0205222	0.0006	0.000547723	0.00096	0.000750333	0.00016	0.000219089	0	0	0.03322	0.00834008	0.01074	0.0066538
Polyisoprenoid_undecaprenol	3.91266	1.33414	3.81376	0.710164	0.00026	0.000527257	0.0014	0.0021166	0.00436	0.00699307	2e-05	4.47214e-05	2.35218	0.903363	1.12782	0.216935
Prenylquinone_alpha-tocopherol	0.25912	0.0602398	0.2005	0.0364616	0.00422	0.00354217	0.03918	0.00844346	0.03046	0.00490439	0.01626	0.00183929	0.08768	0.0290767	0.09472	0.0195563
Prenylquinone_phylloquinone	0.00978	0.00585295	0.00442	0.00254696	0.0001	0.0001	0.00012	0.000130384	0.00242	0.00174557	0.00084	0.000719722	0.0111	0.0062438	0.01068	0.00275989
Prenylquinone_plastochromanol-8	0	0	0	0	0.00054	0.00120748	0.00086	0.00170822	4e-05	8.94427e-05	4e-05	8.94427e-05	0	0	0	0
Prenylquinone_plastoquinone-9	3.2616	1.18993	1.75416	0.486844	0.00116	0.00168612	0.004	0.00390704	0.02112	0.00866845	0.01754	0.00898014	0.12156	0.0121911	0.12886	0.0150359
Prenylquinone_ubiquinone	0.00862	0.00737882	0.01304	0.00729952	0.00104	0.000364692	0.0006	0.000561249	0	0	0.00204	0.000630872	0.00286	0.000976217	0.00242	0.0011649
sinapoyl-choline	0	0	0	0	0	0	0	0	4e-05	5.47723e-05	8e-05	8.3666e-05	2e-05	4.47214e-05	0	0
steryl ester	0.58132	0.109513	0.41788	0.0316187	0.2644	0.055797	0.49928	0.102673	0.29248	0.0534173	0.42926	0.0492521	0.5559	0.0948288	0.54492	0.0324271
steryl glucoside (SG)	0.14	0.0193634	0.12604	0.0110337	0.10726	0.00918575	0.11072	0.006429	0.15004	0.0128477	0.13082	0.0125153	0.09742	0.00613327	0.09912	0.00548106
sulfoquinovosyldiacylglycerol (SQDG)	0.29956	0.111263	0.0845	0.0379642	0.03836	0.0259511	0.0512	0.0294733	0.44262	0.133362	0.2636	0.064375	0.42112	0.0544701	0.70052	0.0629449
triacylglycerol (TAG)	2.37738	0.894154	0.88224	0.424854	0.78666	0.304889	1.45976	0.657416	1.14656	0.63652	118.83	34.024	0.41946	0.0720518	1.2008	0.374072

## Sheet: lipids in bark
the table shows the mean values and standard deviations of five replicates
unit	[rel. peak area]
harvest	October				February				April				June
site	Conventwald		Tuttlingen		Conventwald		Tuttlingen		Conventwald		Tuttlingen		Conventwald		Tuttlingen
lipids (alphabetical order)	mean	stdev.	mean	stdev.	mean	stdev.	mean	stdev.	mean	stdev.	mean	stdev.	mean	stdev.	mean	stdev.
acetyl steryl glucoside (ASG)	0.26566	0.0237404	0.25112	0.0276754	0.32746	0.0519595	0.26732	0.0453358	0.19882	0.0395627	0.23002	0.034868	0.27992	0.138766	0.22622	0.0662381
carotenoid	0.05594	0.00363497	0.04506	0.00311978	0.06206	0.0164714	0.05752	0.00891162	0.03594	0.00863643	0.03136	0.00459326	0.04306	0.0125119	0.03888	0.00515044
chlorophyll	1.35428	0.283632	1.1293	0.217943	2.33064	0.392343	1.7722	0.328943	0.96018	0.300315	0.77788	0.223516	1.51202	0.522728	1.17426	0.317341
diacylglycerol (DAG)	0.31968	0.0824803	0.40218	0.0613289	0.32334	0.219011	0.45794	0.125616	0.33166	0.0875124	0.31564	0.0805329	0.27882	0.163066	0.19736	0.0258548
digalactosyldiacylglycerol (DGDG)	1.19608	0.184444	0.9939	0.0523054	1.59968	0.199479	1.44654	0.169303	0.84638	0.207592	0.69106	0.128918	0.93934	0.241043	0.8606	0.211038
free fatty acid (FF acid)	0.00362	0.00162542	0.00336	0.00201569	0.0036	0.00276134	0.00266	0.00366715	0.00082	0.000563028	0.00108	0.000920326	0.00142	0.00119038	0.0035	0.00379605
FS_beta-sitosterol	0.02596	0.00279159	0.03058	0.0041415	0.03718	0.00125579	0.03512	0.00201668	0.03176	0.00221991	0.03424	0.000829458	0.03356	0.00110815	0.03684	0.00135019
glucuronosyldiacylglycerol (GlcADG)	0.06344	0.0101001	0.03902	0.00275082	0.03988	0.00570237	0.03838	0.0094033	0.03376	0.00805407	0.0283	0.00354119	0.03868	0.0109466	0.0346	0.00974218
Glucosylceramide	0.05648	0.0103134	0.046	0.0171426	0.04928	0.0155707	0.02874	0.0134526	0.03422	0.016355	0.03596	0.00724003	0.10542	0.0666975	0.05122	0.0254716
Lysophosphatidylcholine (lysoPC)	0.0425	0.00357771	0.03224	0.00608753	0.04416	0.0105657	0.04216	0.0117334	0.03104	0.00954243	0.02722	0.0058972	0.03156	0.0114109	0.02818	0.0065846
monogalactosyldiacylglycerol (MGDG)	1.41932	0.273831	1.09992	0.0766265	1.76358	0.267934	1.53572	0.1904	1.11808	0.265509	0.99208	0.148172	1.32738	0.306845	1.12616	0.32631
phosphatidylcholine (PC)	8.6432	1.31734	8.05118	0.908616	9.89562	1.51396	9.83944	1.89843	5.55348	1.83814	5.4904	0.360572	7.68444	3.05891	6.95516	2.136
phosphatidylethanolamine (PE)	0.75222	0.132842	0.74362	0.076078	0.84526	0.132977	1.04558	0.200106	0.42994	0.150779	0.50446	0.0555922	0.6666	0.269659	0.61538	0.205006
phosphatidylglycerol (PG)	0.08436	0.00953352	0.05772	0.00995198	0.08288	0.0150315	0.08124	0.0154575	0.02646	0.0211708	0.0232	0.00528914	0.05342	0.0367281	0.04464	0.0197761
phosphatidylinosotol (PI)	0.0154	0.00885071	0.01764	0.00581059	0.02226	0.00673075	0.03146	0.0065786	0.02938	0.00472779	0.02702	0.00665785	0.02632	0.0176765	0.02298	0.00609647
Polyisoprenoid_decaprenol	0.00052	0.000496991	0.00052	0.000414729	0.00056	0.00119708	0.00064	0.00043359	0.00022	0.000303315	0.00028	0.000303315	6e-05	0.000134164	0.00056	0.000472229
Polyisoprenoid_dolichol-11	8e-05	0.000130384	6e-05	0.000134164	0.00048	0.000294958	0.00014	0.00031305	0.00018	0.000178885	0.00014	0.00031305	0.00022	0.000303315	0.00018	0.000268328
Polyisoprenoid_undecaprenol	0.00832	0.00480021	0.0068	0.0033053	0.00754	0.0127608	0.00178	0.00248032	0.00228	0.00267526	0.0012	0.00168077	0.00392	0.00487565	0.00648	0.00485922
Prenylquinone_alpha-tocopherol	0.0113	0.0077479	0.02702	0.0121714	0.014	0.0128371	0.05032	0.0123983	0.01588	0.00474573	0.02608	0.00711175	0.0179	0.0098519	0.03334	0.010871
Prenylquinone_phylloquinone	0.00042	0.000389872	0.0006	0.000158114	0.00038	0.000376829	0.00034	0.000230217	0.00026	0.000260768	0.00044	0.000114018	0.00062	0.000491935	0.0005	0.0002
Prenylquinone_plastochromanol-8	0	0	0	0	0.00392	0.00759552	0.00448	0.00380684	0	0	0	0	0	0	0	0
Prenylquinone_plastoquinone-9	0.04822	0.0348025	0.14676	0.0703993	0.16578	0.108354	0.06584	0.0362801	0.01512	0.0102794	0.0407	0.0190936	0.03802	0.0145245	0.10962	0.0686744
Prenylquinone_ubiquinone	0.00222	0.000576194	0.00254	0.000835464	0.00554	0.00300716	0.00204	0.00207678	0.0005	0.000787401	0.00206	0.00168908	0.00204	0.00122188	0.00208	0.00140961
sinapoyl-choline	0	0	0	0	0	0	0	0	0	0	0	0	0	0	0	0
steryl ester	0.028556	0.0124572	0.052394	0.0172024	0.046672	0.00649485	0.051164	0.0152339	0.026678	0.0102454	0.046878	0.00957539	0.028808	0.0169795	0.063678	0.0128873
steryl glucoside (SG)	0.03056	0.00313895	0.03304	0.00393421	0.03936	0.00280678	0.03536	0.00275463	0.038	0.00379605	0.04016	0.00486241	0.05206	0.01039	0.04418	0.00393154
sulfoquinovosyldiacylglycerol (SQDG)	0.08062	0.0107894	0.06828	0.0183278	0.11306	0.0167041	0.10826	0.0317557	0.0944	0.0162415	0.0514	0.0163346	0.05828	0.0204215	0.05534	0.00972487
triacylglycerol (TAG)	1.1521	0.281256	1.37444	0.37698	2.55238	2.46946	2.49794	0.652708	1.94254	0.44093	1.7183	0.672605	0.9195	0.244628	1.0249	0.264137

## Sheet: lipids in wood
the table shows the mean values and standard deviations of five replicates
unit
harvest	October				February				April				June
site	Conventwald		Tuttlingen		Conventwald		Tuttlingen		Conventwald		Tuttlingen		Conventwald		Tuttlingen
lipids (alphabetical order)	mean	stdev.	mean	stdev.	mean	stdev.	mean	stdev.	mean	stdev.	mean	stdev.	mean	stdev.	mean	stdev.
acetyl steryl glucoside (ASG)	0.14686	0.0147049	0.21898	0.0233833	0.2026	0.0224873	0.21276	0.0336067	0.1603	0.0326202	0.29192	0.0425582	0.23398	0.0409936	0.20014	0.0190697
carotenoid	0.00446	0.00616101	0.0136	0.00383406	0.0171	0.0115518	0.01746	0.0124633	0.01726	0.00997537	0.04088	0.0130465	0.0351	0.00381838	0.03728	0.00664282
chlorophyll	0.5486	0.0665215	0.63436	0.173081	0.5446	0.191721	0.58222	0.22805	0.7442	0.112976	1.17486	0.259787	1.25426	0.109654	1.05218	0.165868
diacylglycerol (DAG)	0.04246	0.00860163	0.09426	0.0179372	0.03698	0.0135977	0.12464	0.0337095	0.07416	0.0284261	0.21432	0.0113838	0.11156	0.0473243	0.07532	0.0246566
digalactosyldiacylglycerol (DGDG)	0.66354	0.0774442	1.15344	0.0882997	0.82502	0.149617	0.97414	0.192586	0.79804	0.139465	1.22936	0.121595	1.21934	0.174559	1.4675	0.161495
free fatty acid (FF acid)	6e-05	5.47723e-05	0.00064	0.000909945	0.00016	0.000304959	0.00014	0.000134164	0.0004	0.000561249	0.0013	0.0015248	0.0002	0.000122474	0.0006	0.000380789
FS_beta-sitosterol	0.02478	0.000941807	0.02908	0.00208974	0.02848	0.00259365	0.02828	0.00207533	0.02586	0.0016772	0.03036	0.00315801	0.03158	0.0017225	0.02844	0.00144326
glucuronosyldiacylglycerol (GlcADG)	0.05264	0.0131137	0.07332	0.00942613	0.07524	0.0100034	0.07412	0.0249289	0.07812	0.0187684	0.09752	0.011501	0.11236	0.0342901	0.06152	0.0129681
Glucosylceramide	0.02432	0.00545408	0.01232	0.0109621	0.03738	0.0119784	0.02026	0.00345803	0.02286	0.00535658	0.02406	0.00823395	0.05156	0.0160096	0.03316	0.00667668
Lysophosphatidylcholine (lysoPC)	0.01392	0.000779102	0.0287	0.00379934	0.01708	0.00440136	0.02566	0.00506932	0.01916	0.00433394	0.0337	0.0047786	0.02372	0.0027617	0.01748	0.00152545
monogalactosyldiacylglycerol (MGDG)	0.62376	0.0840251	1.0578	0.0930429	0.67828	0.146252	0.9105	0.251083	0.89438	0.129029	1.48736	0.217817	1.35276	0.107426	1.31368	0.147055
phosphatidylcholine (PC)	4.3175	0.45843	7.07742	0.539338	5.29246	0.704684	7.34424	1.42787	4.87186	0.496671	7.95902	1.03912	7.60304	0.468391	7.53608	0.946897
phosphatidylethanolamine (PE)	0.17092	0.0284525	0.38368	0.0377546	0.30462	0.0660621	0.55392	0.135545	0.2705	0.0529477	0.60486	0.128349	0.55804	0.0333471	0.46486	0.0713463
phosphatidylglycerol (PG)	0.01278	0.00656788	0.02828	0.00956906	0.01536	0.0048737	0.02198	0.0100008	0.01614	0.00686753	0.03124	0.00514325	0.03398	0.00347879	0.06224	0.00824063
phosphatidylinosotol (PI)	0.00408	0.000983362	0.00524	0.00183929	0.00242	0.00133679	0.00308	0.00174843	0.00602	0.00443193	0.00992	0.00270315	0.0107	0.00474447	0.0078	0.0018
Polyisoprenoid_decaprenol	0.00026	0.000371484	0.00024	0.000536656	0.0004	0.000787401	0.00036	0.000461519	0.00022	0.000491935	0.00058	0.000576194	8e-05	0.000178885	0.00048	0.00066106
Polyisoprenoid_dolichol-11	0	0	2e-05	4.47214e-05	4e-05	5.47723e-05	8e-05	8.3666e-05	4e-05	8.94427e-05	2e-05	4.47214e-05	0	0	6e-05	5.47723e-05
Polyisoprenoid_undecaprenol	0.00062	0.000756307	0.00118	0.00214756	0.00128	0.00220839	0.00186	0.00393929	0.00304	0.00592351	0	0	0.00044	0.000439318	0.00024	0.000357771
Prenylquinone_alpha-tocopherol	0.0005	0.000484768	0.00668	0.0104603	0.00834	0.0148648	0.03976	0.0306924	0.00146	0.00191128	0.0343	0.0197192	0.00394	0.0026987	0.02642	0.0180124
Prenylquinone_phylloquinone	8e-05	8.3666e-05	4e-05	5.47723e-05	4e-05	8.94427e-05	2e-05	4.47214e-05	0.00012	0.000109545	6e-05	0.000134164	0.00018	0.000178885	0.00014	5.47723e-05
Prenylquinone_plastochromanol-8	0.0002	0.000447214	0.00192	0.00305483	0.00562	0.0117461	0.00724	0.00439124	0.00032	0.000443847	0.0039	0.00444353	0.00024	0.000536656	0.00478	0.00169912
Prenylquinone_plastoquinone-9	0.0017	0.001	0.00274	0.00360319	0.00288	0.00469383	0.0024	0.00232809	0.00238	0.00526612	0.00168	0.00166493	0.00132	0.00189394	0.00364	0.00380959
Prenylquinone_ubiquinone	0.00042	0.000389872	0.0023	0.000842615	0.00294	0.00241102	0.00212	0.00140428	0.0003	0.000412311	0.00278	0.00186199	0.00152	0.00078867	0.00252	0.00168137
sinapoyl-choline	2e-05	4.47214e-05	2e-05	4.47214e-05	0	0	0	0	2e-05	4.47214e-05	2e-05	4.47214e-05	2e-05	4.47214e-05	0	0
steryl ester	0.03468	0.00656521	0.19536	0.0329752	0.0517	0.033012	0.22694	0.0671522	0.05134	0.040281	0.27786	0.0843185	0.11562	0.0252383	0.21612	0.0413402
steryl glucoside (SG)	0.03718	0.00207171	0.04078	0.00473888	0.04584	0.00419559	0.04452	0.00718415	0.04122	0.00268645	0.05612	0.00700478	0.0593	0.00292746	0.06064	0.00323234
sulfoquinovosyldiacylglycerol (SQDG)	0.01756	0.00619661	0.05148	0.00403881	0.0095	0.00706576	0.01272	0.00761229	0.02618	0.011355	0.038	0.00617576	0.02898	0.00443475	0.02286	0.00651368
triacylglycerol (TAG)	0.12326	0.0642621	0.52284	0.165922	0.17236	0.0948755	0.91846	0.516701	0.35114	0.204573	1.27916	0.3706	0.68936	0.232143	0.5713	0.316823
