# Supplementary material for: Seasonal Alterations in Organic Phosphorus Metabolism Drive the Phosphorus Economy of Annual Growth in F. sylvatica Trees on P-Impoverished Soil
Source: Front Plant Sci. 2018 Jun 6;9:723. doi: 10.3389/fpls.2018.00723 (PMC5998604; doi:10.3389/fpls.2018.00723)
Supplement: Supplementary Table S5 — Pearson's correlation coefficients derived from of correlation analyses. [file Table_5.XLSX]

## Sheet: explanations
data presented in figue 3 of the main manuscript were subjected to correaltion analyses
the table show pearsons corrleation coefficients and levels of significance

## Sheet: leaves Conventwald
Ribu5P; Rib5P; X5P	Pearson Korr.	1
	Sig.	--
G6P; F6P ;M6P	Pearson Korr.	-0.20066	1
	Sig.	0.53175	--
S7P	Pearson Korr.	0.30481	-0.11132	1
	Sig.	0.33538	0.73053	--
G1P; M6P	Pearson Korr.	-0.192	0.99772	-0.15921	1
	Sig.	0.54996	4.8006e-13	0.62113	--
S6P	Pearson Korr.	-0.13475	0.56283	0.19771	0.55545	1
	Sig.	0.67628	0.05675	0.53792	0.06081	--
T6P; L1P; Suc6P	Pearson Korr.	-0.23724	0.50278	-0.13038	0.5243	0.38781	1
	Sig.	0.45781	0.09571	0.68631	0.08014	0.2129	--
Ino1P; Man1P	Pearson Korr.	-0.17524	0.98934	-0.11612	0.98517	0.47288	0.46087	1
	Sig.	0.58592	1.06249e-09	0.71931	5.50735e-09	0.12052	0.13158	--
UDP-Glc;UDP-Gal	Pearson Korr.	-0.17508	0.86907	0.03015	0.84677	0.31576	0.24312	0.91987	1
	Sig.	0.58626	0.000242237	0.9259	0.000511264	0.31739	0.44641	2.27123e-05	--
2 deoxy G6P	Pearson Korr.	-0.15419	0.96538	-0.20424	0.97486	0.65937	0.50821	0.92839	0.73068	1
	Sig.	0.63233	3.69746e-07	0.5243	7.58015e-08	0.01967	0.0916	1.31353e-05	0.00695	--
GDP-glu	Pearson Korr.	--	--	--	--	--	--	--	--	--	1
	Sig.	--	--	--	--	--	--	--	--	--	--
GlcN6P	Pearson Korr.	-0.19907	0.39684	0.19733	0.3626	0.06532	-0.01798	0.49257	0.75363	0.20668	--	1
	Sig.	0.53507	0.20151	0.53873	0.24671	0.84017	0.95578	0.10375	0.00465	0.51924	--	--
GlcNAc6P	Pearson Korr.	-0.23028	-0.44488	-0.48006	-0.4316	-0.35006	-0.35553	-0.44995	-0.46235	-0.38348	--	-0.22188	1
	Sig.	0.47149	0.14729	0.11422	0.16122	0.26464	0.25673	0.14219	0.13018	0.2185	--	0.48826	--
DHAP	Pearson Korr.	-0.18685	0.98621	-0.11922	0.98829	0.65184	0.5642	0.96325	0.80966	0.97894	--	0.34536	-0.42881	1
	Sig.	0.56092	3.83559e-09	0.71209	1.69939e-09	0.02163	0.05602	4.96076e-07	0.00142	3.14879e-08	--	0.27155	0.16424	--
Gly3P	Pearson Korr.	-0.2036	0.66339	0.03318	0.66942	0.27352	0.87034	0.64772	0.4991	0.59297	--	0.1468	-0.50076	0.68104	1
	Sig.	0.52562	0.01868	0.91846	0.01726	0.38967	0.000231245	0.02276	0.09856	0.04214	--	0.6489	0.09727	0.01476	--
NADP	Pearson Korr.	0.42942	-0.33506	0.32763	-0.34013	-0.19616	-0.28151	-0.36621	-0.39941	-0.29474	--	-0.42409	0.06086	-0.38778	-0.35341	1
	Sig.	0.16358	0.28705	0.29852	0.27935	0.54118	0.37539	0.24169	0.19834	0.35238	--	0.16945	0.85097	0.21294	0.25978	--
NAD	Pearson Korr.	0.03477	-0.31245	0.05839	-0.33368	-0.25267	-0.52599	-0.3069	-0.20509	-0.33701	--	0.01706	0.75679	-0.3406	-0.48792	0.37104	1
	Sig.	0.91457	0.32277	0.85695	0.28916	0.42818	0.079	0.33189	0.52253	0.28407	--	0.95803	0.00438	0.27865	0.10757	0.23505	--
FAD	Pearson Korr.	-0.1666	0.81224	-0.37886	0.82916	0.55231	0.39046	0.76866	0.61004	0.86712	--	0.06791	-0.35088	0.82024	0.45654	-0.34577	-0.39371	1
	Sig.	0.6048	0.00133	0.22456	0.000853849	0.06259	0.20952	0.00349	0.03517	0.000259953	--	0.8339	0.26345	0.00108	0.13572	0.27095	0.20542	--
pyridoxamine5P	Pearson Korr.	0.30924	-0.22552	0.34016	-0.22052	-0.0384	0.40844	-0.26554	-0.31529	-0.22427	--	-0.40874	-0.48131	-0.21223	0.31999	0.32941	-0.40284	-0.08196	1
	Sig.	0.32803	0.48095	0.27931	0.491	0.90568	0.18744	0.40419	0.31815	0.48347	--	0.18708	0.11314	0.50783	0.31059	0.29575	0.19415	0.8001	--
thiamine5P	Pearson Korr.	--	--	--	--	--	--	--	--	--	--	--	--	--	--	--	--	--	--	1
	Sig.	--	--	--	--	--	--	--	--	--	--	--	--	--	--	--	--	--	--	--
ATP	Pearson Korr.	0.21189	0.59991	-0.1111	0.60085	-0.26024	0.15103	0.67451	0.69386	0.47508	--	0.37323	-0.31991	0.50434	0.47399	-0.05585	-0.1104	0.37447	-0.09404	--	1
	Sig.	0.50854	0.0392	0.73104	0.03881	0.41399	0.6394	0.01613	0.01231	0.11856	--	0.23209	0.31073	0.09451	0.11954	0.86312	0.73268	0.23043	0.77129	--	--
ADP	Pearson Korr.	-0.10399	0.82839	-0.10496	0.82863	0.10295	0.55813	0.85987	0.81285	0.71183	--	0.40373	-0.49733	0.76653	0.79204	-0.24373	-0.35349	0.62278	0.07497	--	0.85002	1
	Sig.	0.74775	0.000872112	0.74546	0.000866278	0.75019	0.05931	0.000334702	0.00131	0.00941	--	0.19307	0.09995	0.00364	0.00214	0.44523	0.25966	0.03054	0.81688	--	0.000462032	--
AMP	Pearson Korr.	-0.19397	0.01919	0.25182	0.02525	0.1004	0.73143	-0.03653	-0.17862	0.00223	--	-0.24347	-0.285	0.0425	0.60042	0.2303	-0.30289	-0.11086	0.69611	--	-0.09813	0.2259	1
	Sig.	0.54581	0.95279	0.42978	0.93791	0.75621	0.00686	0.91027	0.57859	0.99451	--	0.44574	0.36925	0.89567	0.03899	0.47146	0.33857	0.73161	0.01192	--	0.76158	0.48021	--
AICAR	Pearson Korr.	-0.13103	0.91803	-0.10746	0.90878	0.50525	0.2923	0.90414	0.80283	0.89398	--	0.30245	-0.35857	0.87206	0.43152	-0.09695	-0.15949	0.74863	-0.2391	--	0.58622	0.73271	-0.0888	1
	Sig.	0.6848	2.53724e-05	0.73957	4.26042e-05	0.09382	0.35657	5.41828e-05	0.00167	8.80919e-05	--	0.33931	0.25239	0.000216921	0.1613	0.76437	0.62051	0.00509	0.45419	--	0.04515	0.00672	0.78375	--
UMP	Pearson Korr.	-0.16495	0.94613	0.01112	0.93073	0.38602	0.34863	0.97428	0.97393	0.83956	--	0.61816	-0.47959	0.89643	0.60184	-0.34309	-0.23749	0.68616	-0.26435	--	0.72439	0.87226	-0.07269	0.87568	1
	Sig.	0.60843	3.26318e-06	0.97264	1.11756e-05	0.2152	0.26674	8.49302e-08	9.07505e-08	0.000635331	--	0.03216	0.11462	7.8704e-05	0.03841	0.27492	0.45733	0.01374	0.40637	--	0.00771	0.000215347	0.82238	0.000189129	--
UDP	Pearson Korr.	-0.04127	0.68384	-0.11701	0.67869	-0.16888	0.26285	0.75874	0.81718	0.52614	--	0.55918	-0.34998	0.58501	0.55788	-0.19511	-0.16438	0.4345	-0.11782	--	0.94504	0.92325	-0.00344	0.63209	0.82521	1
	Sig.	0.89866	0.01419	0.71725	0.01524	0.5998	0.40915	0.00422	0.00117	0.0789	--	0.05874	0.26475	0.04571	0.05945	0.5434	0.6097	0.15811	0.71535	--	3.60031e-06	1.84156e-05	0.99153	0.02744	0.000950527	--
GMP	Pearson Korr.	-0.05438	0.95362	-0.26785	0.96693	0.42534	0.52202	0.94457	0.77671	0.94828	--	0.23044	-0.40732	0.94192	0.67851	-0.29932	-0.35123	0.85981	-0.13851	--	0.69695	0.86233	0.00507	0.86681	0.87663	0.71923	1
	Sig.	0.8667	1.56289e-06	0.39996	2.94777e-07	0.16807	0.0817	3.75308e-06	0.00296	2.6706e-06	--	0.47119	0.18877	4.71733e-06	0.01528	0.34459	0.26293	0.000335374	0.6677	--	0.01177	0.000307688	0.98751	0.000262836	0.000182341	0.00838	--
GDP	Pearson Korr.	-0.14901	0.96519	-0.17235	0.96333	0.34074	0.38843	0.98383	0.90873	0.89809	--	0.45755	-0.39479	0.91907	0.61457	-0.30925	-0.25009	0.75582	-0.28402	--	0.7714	0.89349	-0.07655	0.90782	0.96917	0.83198	0.9512	1
	Sig.	0.64394	3.79487e-07	0.59222	4.90982e-07	0.27843	0.21211	8.48021e-09	4.27329e-05	7.27826e-05	--	0.13475	0.20406	2.38334e-05	0.03347	0.32801	0.43307	0.00446	0.37097	--	0.0033	9.00427e-05	0.81308	4.48353e-05	2.08219e-07	0.000789488	2.00758e-06	--
CTP	Pearson Korr.	-0.09091	0.67288	-0.20673	0.67118	-0.22383	0.22669	0.74109	0.76076	0.53142	--	0.4414	-0.25533	0.57125	0.54546	-0.18867	-0.12317	0.4327	-0.19071	--	0.95399	0.89807	-0.04048	0.63756	0.78876	0.97565	0.72688	0.83177	1
	Sig.	0.77873	0.01649	0.51915	0.01687	0.48433	0.47863	0.00582	0.00406	0.0754	--	0.15087	0.42317	0.05236	0.06661	0.55704	0.70294	0.16004	0.55271	--	1.50362e-06	7.28621e-05	0.9006	0.02573	0.00229	6.46659e-08	0.0074	0.000794177	--
dUMP	Pearson Korr.	-0.12721	-0.27592	-0.28927	-0.24953	-0.24574	-0.38266	-0.25868	-0.27248	-0.19094	--	-0.01468	0.4123	-0.26145	-0.42613	-0.12635	0.10059	-0.23312	-0.51934	--	-0.16314	-0.35911	-0.3171	-0.32032	-0.26534	-0.16909	-0.24902	-0.20851	-0.12721	1
	Sig.	0.69361	0.38536	0.3618	0.43413	0.44137	0.21957	0.41689	0.39154	0.55222	--	0.96388	0.1829	0.41173	0.16719	0.69557	0.75576	0.46589	0.08356	--	0.61244	0.25162	0.31523	0.31008	0.40456	0.59934	0.4351	0.51548	0.69361	--
dTMP	Pearson Korr.	-0.14186	0.80817	0.16366	0.7814	0.42919	0.21685	0.85904	0.95919	0.67836	--	0.81417	-0.52186	0.77552	0.4404	-0.46217	-0.25825	0.51666	-0.34734	--	0.53542	0.66959	-0.20834	0.70444	0.9115	0.66588	0.67136	0.80831	0.58912	-0.23071	1
	Sig.	0.6601	0.00147	0.61128	0.00269	0.16383	0.49842	0.000344213	8.32442e-07	0.01531	--	0.00127	0.08181	0.00304	0.1519	0.13035	0.41769	0.08545	0.26862	--	0.07281	0.01722	0.51583	0.01054	3.68021e-05	0.01808	0.01682	0.00146	0.04384	0.47065	--
dTTP	Pearson Korr.	-0.21372	-0.00858	0.32434	-0.00873	0.23295	0.57181	-0.09355	-0.25845	0.01677	--	-0.41779	-0.3591	0.01003	0.44327	0.33996	-0.35556	-0.06054	0.69972	--	-0.2496	0.07924	0.91415	-0.02555	-0.13928	-0.18325	-0.05089	-0.13888	-0.18877	-0.33804	-0.27128	1
	Sig.	0.50479	0.97889	0.30369	0.97851	0.46622	0.05208	0.77245	0.41733	0.95874	--	0.17655	0.25164	0.97532	0.14894	0.27961	0.25669	0.85174	0.0113	--	0.434	0.80662	3.17504e-05	0.93719	0.66596	0.56863	0.87518	0.66687	0.55683	0.28251	0.39371	--
dCMP	Pearson Korr.	-0.16423	0.60369	-0.12491	0.58732	0.09048	-0.12699	0.65901	0.71823	0.51347	--	0.64021	0.15722	0.5456	0.08495	-0.16665	0.3732	0.27165	-0.77954	--	0.56687	0.45144	-0.43561	0.61253	0.70056	0.60985	0.51688	0.69351	0.62803	0.14848	0.67278	-0.5409	1
	Sig.	0.61002	0.03766	0.69892	0.04465	0.77974	0.69411	0.01976	0.00851	0.08774	--	0.02493	0.62556	0.06653	0.79295	0.60469	0.23213	0.39304	0.00279	--	0.05461	0.1407	0.15693	0.03423	0.01116	0.03525	0.0853	0.01238	0.02876	0.64513	0.01651	0.06938	--
cAMP	Pearson Korr.	-0.09091	-0.18192	-0.20673	-0.16751	-0.22383	-0.28065	-0.15499	-0.15874	-0.15038	--	-0.02439	0.2138	-0.18685	-0.29852	0.10106	0.06729	-0.1666	-0.44343	--	-0.11659	-0.28898	-0.25401	-0.27153	-0.19927	-0.16516	-0.17796	-0.14901	-0.09091	0.39107	-0.08604	-0.23268	0.18252	1
	Sig.	0.77873	0.57147	0.51915	0.60281	0.48433	0.37692	0.63053	0.62217	0.64085	--	0.94003	0.50464	0.56092	0.34594	0.75465	0.83541	0.6048	0.14877	--	0.71822	0.3623	0.42564	0.39326	0.53467	0.60799	0.58002	0.64394	0.77873	0.20875	0.79034	0.46676	0.5702	--
cGMP	Pearson Korr.	0.81524	0.0733	0.2501	0.07446	-0.24615	-0.3172	0.152	0.23407	0.03483	--	0.23688	-0.27459	0.03529	-0.11539	0.24689	0.04452	-0.07808	-0.08211	--	0.56991	0.18646	-0.38121	0.087	0.21266	0.37615	0.17208	0.20802	0.33061	0.09435	0.25254	-0.47214	0.31688	0.13772	1
	Sig.	0.00123	0.82089	0.43305	0.81809	0.44058	0.31507	0.63723	0.46403	0.91442	--	0.45852	0.38773	0.91329	0.72101	0.43917	0.89072	0.80939	0.79974	--	0.05304	0.56175	0.22147	0.78805	0.50696	0.22817	0.5928	0.51648	0.2939	0.77055	0.42842	0.12119	0.31558	0.6695	--
malonate	Pearson Korr.	-0.18161	0.49523	0.40766	0.45329	0.52956	0.17216	0.51196	0.66452	0.37986	--	0.62633	-0.63268	0.47348	0.26287	-0.34604	-0.36619	0.32004	0.04914	--	0.10759	0.36506	-0.01374	0.50859	0.58968	0.28364	0.29818	0.42112	0.16536	-0.43434	0.74635	0.06357	0.17191	-0.44836	-0.07627	1
	Sig.	0.57215	0.10161	0.18836	0.13888	0.07661	0.59263	0.08884	0.01841	0.22324	--	0.02933	0.02725	0.11999	0.40911	0.27054	0.24172	0.31051	0.87946	--	0.73927	0.24328	0.9662	0.09132	0.04359	0.37165	0.34651	0.17278	0.60754	0.15827	0.0053	0.84439	0.59318	0.14378	0.81376	--
urea	Pearson Korr.	-0.28371	0.47203	-0.64517	0.49783	0.06959	0.26081	0.48024	0.33576	0.51077	--	0.12815	0.30054	0.47299	0.22187	-0.40452	-0.00197	0.38176	-0.45044	--	0.36928	0.40207	-0.15845	0.50268	0.4046	0.40899	0.52434	0.5266	0.46335	0.30285	0.21726	-0.26354	0.47734	-0.28371	-0.10439	-0.01769	1
	Sig.	0.37151	0.12129	0.02348	0.09955	0.82983	0.41292	0.11406	0.28598	0.08971	--	0.69144	0.34254	0.12043	0.48827	0.19213	0.99514	0.22075	0.1417	--	0.23746	0.19509	0.62282	0.09578	0.19203	0.18679	0.08011	0.07858	0.12925	0.33864	0.49758	0.40788	0.11658	0.37151	0.74679	0.95649	--
thiamine	Pearson Korr.	-0.28524	-0.45974	-0.0881	-0.4545	-0.30305	-0.05929	-0.50019	-0.56892	-0.42761	--	-0.36199	0.7363	-0.45402	-0.20656	0.43165	0.6535	-0.51296	-0.06476	--	-0.36204	-0.39978	0.33714	-0.41409	-0.5178	-0.35842	-0.46782	-0.46156	-0.2814	0.21919	-0.62961	0.26723	-0.05096	0.22001	-0.38629	-0.65074	-0.02846	1
	Sig.	0.36882	0.13266	0.78542	0.13771	0.3383	0.85478	0.0977	0.05355	0.16556	--	0.24757	0.00632	0.13817	0.5195	0.16117	0.02119	0.08811	0.84153	--	0.2475	0.19788	0.28387	0.18082	0.08465	0.25261	0.12511	0.13093	0.37559	0.49368	0.02824	0.40109	0.87503	0.49203	0.21485	0.02193	0.93004	--
thymidine	Pearson Korr.	0.27177	-0.02856	-0.12462	-0.01317	0.25645	-0.18239	-0.08394	-0.11308	0.09361	--	-0.32116	-0.1816	-0.00935	-0.26018	0.08749	-0.18525	0.48639	0.30625	--	-0.17432	-0.11711	-0.23633	0.05415	-0.10297	-0.20538	0.07517	-0.07959	-0.26101	-0.08345	-0.15466	-0.0766	-0.38333	-0.26101	0.00429	0.07891	-0.15105	-0.38037	1
	Sig.	0.39282	0.92979	0.69958	0.9676	0.42107	0.57048	0.79536	0.72641	0.77229	--	0.30873	0.57217	0.977	0.41409	0.78687	0.56433	0.10884	0.33298	--	0.58793	0.717	0.4596	0.86726	0.75015	0.52194	0.81639	0.80578	0.41255	0.79652	0.63127	0.81296	0.21869	0.41255	0.98945	0.80742	0.63935	0.22257	--
beta NMN	Pearson Korr.	-0.17321	0.31413	0.54084	0.26057	0.31118	-0.18781	0.36877	0.63209	0.15436	--	0.84702	-0.37009	0.2727	-0.00583	-0.25931	0.01323	-0.0012	-0.32387	--	0.09693	0.16372	-0.24536	0.30056	0.50755	0.25933	0.06548	0.29892	0.15191	-0.12046	0.76145	-0.22604	0.47216	-0.07182	0.13682	0.80462	-0.15216	-0.4058	-0.20529	1
	Sig.	0.59034	0.32003	0.06942	0.41337	0.32485	0.55886	0.23815	0.02744	0.63195	--	0.000507355	0.23636	0.39115	0.98565	0.41572	0.96744	0.99704	0.30444	--	0.76443	0.61116	0.4421	0.34249	0.09209	0.41568	0.83977	0.34526	0.63742	0.70921	0.00401	0.47993	0.12117	0.82447	0.67156	0.0016	0.63687	0.19059	0.52212	--
cytidine	Pearson Korr.	-0.05989	-0.19153	-0.21129	-0.17485	0.03469	-0.07993	-0.22159	-0.26886	-0.09417	--	-0.19832	0.20476	-0.16471	-0.2431	-0.13109	-0.06183	-0.03178	0.05281	--	-0.24239	-0.21317	-0.03961	-0.06763	-0.23143	-0.20987	-0.1577	-0.197	-0.22861	0.43184	-0.30002	0.0117	-0.25606	-0.57533	-0.22749	0.02442	0.50424	-0.01242	0.3241	-0.18783	1
	Sig.	0.85331	0.55097	0.50977	0.58676	0.91476	0.80496	0.48884	0.39811	0.77096	--	0.53665	0.52323	0.60897	0.44644	0.68468	0.8486	0.92189	0.87052	--	0.44783	0.50591	0.90273	0.83457	0.46922	0.51268	0.62449	0.53942	0.4748	0.16096	0.34341	0.97122	0.4218	0.05032	0.47703	0.93995	0.09459	0.96945	0.30407	0.55883	--
deoxycytidine	Pearson Korr.	-0.2109	-0.35614	-0.22436	-0.34149	-0.09236	-0.21575	-0.38314	-0.45549	-0.2531	--	-0.22143	0.619	-0.32142	-0.40518	0.0126	0.32575	-0.38113	-0.31673	--	-0.38989	-0.4684	-0.06035	-0.24518	-0.41166	-0.38394	-0.37537	-0.35472	-0.33259	0.68314	-0.44775	-0.0422	-0.01439	-0.13831	-0.27007	-0.32219	0.494	0.48151	-0.16081	-0.21955	0.76169	1
	Sig.	0.51056	0.25586	0.48327	0.27731	0.77528	0.50065	0.21894	0.13673	0.42736	--	0.48917	0.03186	0.30832	0.19133	0.969	0.30147	0.22157	0.31583	--	0.21024	0.12458	0.8522	0.44244	0.18365	0.2179	0.22921	0.25789	0.29083	0.01433	0.14438	0.8964	0.9646	0.66816	0.39592	0.30709	0.1026	0.11297	0.61758	0.49295	0.00399	--
cytosine	Pearson Korr.	0.40868	0.34886	0.17616	0.32929	0.30309	-0.18373	0.3821	0.50319	0.31545	--	0.31543	-0.56125	0.3283	-0.04066	-0.20775	-0.31121	0.43936	0.036	--	0.28437	0.24486	-0.49908	0.43217	0.42777	0.24144	0.33982	0.35371	0.16438	-0.39056	0.5435	-0.37807	0.09532	-0.3155	0.41048	0.65367	-0.06927	-0.89251	0.49742	0.44493	-0.00764	-0.48155	1
	Sig.	0.18716	0.26639	0.58393	0.29594	0.33825	0.56759	0.22029	0.09539	0.3179	--	0.31794	0.0576	0.29748	0.90016	0.51703	0.32481	0.15299	0.91156	--	0.37035	0.44306	0.09857	0.1606	0.16539	0.44966	0.27982	0.25935	0.60968	0.20939	0.06779	0.22561	0.76825	0.31781	0.18503	0.02114	0.83061	9.41129e-05	0.09988	0.14724	0.98119	0.11293	--
PE	Pearson Korr.	-0.24182	-0.51727	-0.16037	-0.50114	-0.33738	-0.12581	-0.55257	-0.63099	-0.45158	--	-0.36803	0.77248	-0.4925	-0.26993	0.26659	0.57128	-0.52871	-0.14069	--	-0.38042	-0.46357	0.22923	-0.5052	-0.57044	-0.38682	-0.4942	-0.50195	-0.31345	0.52882	-0.67355	0.142	-0.08359	0.14754	-0.31676	-0.70604	0.13916	0.91442	-0.30773	-0.44956	0.28592	0.72573	-0.88915	1
	Sig.	0.44893	0.08502	0.61855	0.09697	0.28351	0.69682	0.06244	0.02779	0.14057	--	0.23918	0.00323	0.10381	0.39617	0.40226	0.05235	0.07718	0.66274	--	0.2225	0.12904	0.47359	0.09386	0.05277	0.21417	0.10244	0.09634	0.32114	0.0771	0.01634	0.65976	0.7962	0.64724	0.31578	0.01028	0.66623	3.12666e-05	0.33053	0.14257	0.36764	0.00754	0.000109142	--
PG	Pearson Korr.	-0.14692	-0.53285	-0.08542	-0.51649	-0.2896	-0.13832	-0.57938	-0.6809	-0.4479	--	-0.45333	0.72629	-0.49706	-0.2684	0.30172	0.5541	-0.53066	-0.08267	--	-0.40437	-0.49879	0.23468	-0.51739	-0.6022	-0.44454	-0.49918	-0.53135	-0.36697	0.51502	-0.71217	0.17521	-0.14656	0.09955	-0.27317	-0.71764	0.09686	0.88352	-0.25518	-0.48285	0.31421	0.73006	-0.84965	0.98549	1
	Sig.	0.64866	0.07447	0.79183	0.08557	0.36122	0.66813	0.04835	0.01479	0.14424	--	0.13884	0.00748	0.10016	0.39895	0.34055	0.06157	0.07589	0.79841	--	0.19231	0.0988	0.46282	0.08493	0.03826	0.14764	0.09849	0.07544	0.24064	0.08662	0.00936	0.58599	0.64945	0.75822	0.39029	0.00859	0.7646	0.00013847	0.42345	0.11183	0.31991	0.00702	0.000467371	2.66454e-15	--
PC	Pearson Korr.	-0.22984	-0.53749	-0.1358	-0.52058	-0.33655	-0.07011	-0.5751	-0.66	-0.47248	--	-0.39128	0.73224	-0.51132	-0.24185	0.30965	0.52976	-0.55247	-0.05889	--	-0.40059	-0.46153	0.31269	-0.5271	-0.59718	-0.40228	-0.51372	-0.53059	-0.33768	0.4829	-0.70022	0.2211	-0.14484	0.13939	-0.33329	-0.70106	0.09722	0.92719	-0.31461	-0.47125	0.26968	0.69896	-0.91043	0.99553	0.98403	1
	Sig.	0.47236	0.0715	0.6739	0.08269	0.28477	0.82859	0.05043	0.01951	0.12088	--	0.20847	0.00677	0.0893	0.44886	0.32736	0.07648	0.0625	0.85575	--	0.19689	0.13095	0.32238	0.07825	0.04034	0.19483	0.08756	0.07594	0.28306	0.11178	0.01122	0.48983	0.65333	0.66569	0.28975	0.01108	0.76373	1.42494e-05	0.31926	0.12199	0.39663	0.01143	3.89995e-05	0	6.21725e-15	--
PI	Pearson Korr.	-0.11721	-0.54334	-0.10542	-0.52528	-0.30548	-0.1406	-0.58486	-0.68019	-0.45774	--	-0.43244	0.73588	-0.50676	-0.28542	0.29494	0.55407	-0.53818	-0.08254	--	-0.39364	-0.49847	0.21928	-0.52546	-0.60664	-0.43343	-0.50263	-0.53553	-0.36515	0.53449	-0.71199	0.14328	-0.14359	0.0776	-0.24402	-0.71789	0.12556	0.86837	-0.24204	-0.4859	0.35207	0.75206	-0.83474	0.98885	0.99728	0.98664	1
	Sig.	0.71677	0.06789	0.74437	0.07948	0.33426	0.66295	0.04577	0.01493	0.13457	--	0.16032	0.00637	0.09269	0.36851	0.35204	0.06158	0.07107	0.79872	--	0.2055	0.09905	0.4935	0.07935	0.03649	0.15925	0.09582	0.07275	0.24315	0.07341	0.00939	0.65687	0.65617	0.81055	0.44468	0.00856	0.69741	0.000248497	0.44849	0.10925	0.26172	0.00478	0.000730495	2.22045e-16	0	1.33227e-15	--
lysoPC	Pearson Korr.	-0.34087	-0.26222	0.14475	-0.25993	-0.10449	0.51285	-0.2959	-0.33542	-0.29798	--	-0.12996	0.07326	-0.24544	0.30868	0.16391	-0.03588	-0.37155	0.53099	--	-0.28419	-0.0188	0.86681	-0.32603	-0.29081	-0.133	-0.3046	-0.32165	-0.185	-0.08294	-0.36432	0.72611	-0.41758	-0.3002	-0.51506	-0.08529	-0.04898	0.5504	-0.29132	-0.20023	0.21783	0.27462	-0.6529	0.49378	0.47048	0.55079	0.46937	1
	Sig.	0.27824	0.4103	0.65356	0.41457	0.74656	0.08819	0.35039	0.2865	0.34686	--	0.68727	0.82099	0.44194	0.32896	0.61073	0.91185	0.23437	0.07567	--	0.37067	0.95375	0.000262845	0.30104	0.35914	0.68028	0.33572	0.30796	0.56486	0.79776	0.24431	0.0075	0.1768	0.34311	0.08659	0.79213	0.87985	0.06369	0.35825	0.53266	0.49644	0.38769	0.02135	0.02692	0.0363	0.01184	0.03681	--
SQDG	Pearson Korr.	-0.24455	-0.56947	-0.30113	-0.5564	-0.46147	-0.32657	-0.59801	-0.6425	-0.4995	--	-0.50215	0.70477	-0.5842	-0.42698	0.20786	0.42101	-0.44129	-0.07448	--	-0.32763	-0.4685	0.0189	-0.3992	-0.60067	-0.36953	-0.51025	-0.50691	-0.25882	0.46676	-0.74303	0.07871	-0.24198	-0.10299	-0.39159	-0.55117	0.27402	0.65196	-0.06369	-0.49837	0.59652	0.79506	-0.57489	0.75697	0.76096	0.74517	0.76619	0.17549	1
	Sig.	0.44365	0.05327	0.34154	0.06027	0.13101	0.30018	0.03999	0.02425	0.09824	--	0.09619	0.01048	0.04608	0.16625	0.51682	0.1729	0.15098	0.81807	--	0.29853	0.12448	0.95351	0.1986	0.03889	0.23712	0.09009	0.09258	0.41663	0.12608	0.00562	0.8079	0.44862	0.75009	0.20809	0.06325	0.38877	0.0216	0.84411	0.09913	0.04062	0.002	0.05054	0.000111693	9.77639e-05	0.000163239	8.18179e-05	0.45927	--
MDGD	Pearson Korr.	0.56366	-0.43673	-0.10367	-0.41841	-0.23526	-0.53569	-0.45076	-0.47698	-0.30856	--	-0.44094	0.35386	-0.43189	-0.6122	0.38126	0.3387	-0.19298	0.03219	--	-0.10882	-0.42404	-0.37486	-0.21386	-0.44613	-0.29892	-0.29165	-0.36779	-0.28383	0.35572	-0.53083	-0.29625	-0.19897	-0.26564	0.32808	-0.39397	0.1491	0.08119	0.47712	-0.39999	0.62702	0.51519	0.11448	0.41613	0.46011	0.39948	0.48358	-0.2372	0.77333
	Sig.	0.05631	0.15574	0.74849	0.17585	0.46169	0.07265	0.14138	0.11689	0.32915	--	0.15133	0.25913	0.16091	0.03435	0.2214	0.28151	0.54788	0.92089	--	0.73638	0.1695	0.2299	0.5045	0.14602	0.34526	0.35769	0.2395	0.37131	0.25646	0.07578	0.3498	0.53529	0.404	0.29782	0.20508	0.64373	0.80194	0.11677	0.19763	0.0291	0.0865	0.72313	0.06801	0.04122	0.08098	0.03076	0.31395	6.36743e-05
DGDG	Pearson Korr.	0.46696	-0.60285	-0.17264	-0.58549	-0.37314	-0.56554	-0.61129	-0.58948	-0.49166	--	-0.51359	0.33727	-0.61039	-0.67068	0.34699	0.23644	-0.23956	0.17787	--	-0.22078	-0.50722	-0.34681	-0.36809	-0.59898	-0.38745	-0.44576	-0.52823	-0.36825	0.24857	-0.65293	-0.2339	-0.42551	-0.23178	0.16326	-0.38043	-0.0031	0.05812	0.56571	-0.45953	0.59312	0.40369	0.1398	0.32681	0.36641	0.31832	0.38556	-0.2207	0.77292
	Sig.	0.1259	0.038	0.59158	0.04549	0.23222	0.05531	0.0347	0.04368	0.10449	--	0.08765	0.28368	0.03504	0.01698	0.26914	0.45939	0.45329	0.58022	--	0.49047	0.09234	0.2694	0.23909	0.03959	0.21336	0.1464	0.07749	0.23888	0.43595	0.02134	0.46436	0.16788	0.46854	0.61217	0.22249	0.99236	0.85762	0.05522	0.13285	0.04208	0.19313	0.66478	0.15961	0.11207	0.17137	0.09317	0.34977	6.46178e-05
GlcCer	Pearson Korr.	-0.26016	-0.56289	-0.23021	-0.55415	-0.40878	-0.35958	-0.59167	-0.61102	-0.50318	--	-0.3726	0.83287	-0.57103	-0.47404	0.28582	0.64802	-0.4872	-0.19951	--	-0.36856	-0.51044	0.01359	-0.43043	-0.57953	-0.38053	-0.53984	-0.51217	-0.29574	0.51602	-0.69365	0.00815	-0.07359	0.02235	-0.3487	-0.61343	0.20426	0.8254	-0.13151	-0.40373	0.45336	0.78791	-0.70379	0.9329	0.91534	0.91385	0.92139	0.33075	0.8844
	Sig.	0.41414	0.05672	0.47165	0.06154	0.18704	0.25096	0.04271	0.0348	0.0954	--	0.23294	0.000770121	0.05247	0.11949	0.36782	0.02268	0.10816	0.53416	--	0.23845	0.08995	0.96658	0.16249	0.04828	0.22236	0.07003	0.08868	0.35067	0.08591	0.01235	0.97994	0.8202	0.94504	0.26662	0.03389	0.52427	0.00094552	0.68371	0.19308	0.13882	0.00234	0.01064	2.04969e-09	1.55621e-08	1.80987e-08	8.16206e-09	0.15434	2.28576e-07
GlcADG	Pearson Korr.	0.83747	-0.17332	0.1811	-0.17541	-0.18975	-0.47985	-0.11997	0.02236	-0.17294	--	0.04517	-0.23546	-0.19568	-0.37456	0.18813	0.02148	0.00316	0.1563	--	0.2436	-0.07611	-0.52614	-0.07137	-0.05162	0.06496	-0.0518	-0.08083	-0.00872	-0.10827	0.03559	-0.50864	-0.08331	-0.13881	0.74963	0.05639	-0.26193	-0.53483	0.52563	0.05776	0.0259	-0.30487	0.7037	-0.40684	-0.35975	-0.42333	-0.33115	-0.61357	-0.12532
	Sig.	0.000675373	0.59009	0.57325	0.58556	0.55474	0.1144	0.71036	0.94502	0.59093	--	0.88915	0.46129	0.54221	0.2303	0.55819	0.94718	0.99223	0.62761	--	0.44548	0.81413	0.07889	0.82555	0.87341	0.84103	0.87297	0.8028	0.97854	0.73768	0.91256	0.09128	0.79687	0.66703	0.005	0.86183	0.41085	0.07319	0.07923	0.85849	0.93631	0.33527	0.01065	0.07504	0.11925	0.06291	0.15381	0.00401	0.59858
ASG	Pearson Korr.	0.15265	0.53501	-0.17053	0.53473	0.40152	0.14825	0.53753	0.5267	0.54513	--	0.14494	-0.52639	0.53191	0.21084	-0.37323	-0.50656	0.72004	0.09339	--	0.30288	0.42329	-0.3212	0.58139	0.50601	0.30138	0.57229	0.50791	0.2618	-0.44367	0.50246	-0.20762	0.02573	-0.37902	0.10791	0.59535	0.19506	-0.85849	0.54553	0.18524	0.08182	-0.4537	0.87731	-0.89215	-0.87841	-0.90434	-0.87419	-0.55721	-0.50697
	Sig.	0.63577	0.07308	0.59619	0.07325	0.19576	0.64566	0.07148	0.07852	0.06681	--	0.65312	0.07873	0.07507	0.5107	0.2321	0.09283	0.00827	0.77282	--	0.33859	0.17034	0.30867	0.0474	0.09325	0.34112	0.05184	0.09183	0.41109	0.14852	0.09595	0.5173	0.93673	0.22435	0.73851	0.04112	0.54351	0.000350643	0.06656	0.56436	0.80042	0.13849	0.000177564	1.2604e-07	3.51938e-07	4.48332e-08	4.7105e-07	0.0107	0.02252
SG	Pearson Korr.	-0.17797	0.59355	-0.3323	0.58568	0.17187	0.01152	0.63431	0.7099	0.53061	--	0.41934	-0.30131	0.54293	0.18595	-0.56473	-0.32994	0.67295	-0.25747	--	0.47267	0.53854	-0.47274	0.63706	0.65475	0.54438	0.59151	0.64927	0.53625	-0.20352	0.63594	-0.41954	0.35366	-0.29857	0.02843	0.58725	0.44501	-0.73483	0.29617	0.34099	0.1265	-0.28257	0.71951	-0.75356	-0.77412	-0.78834	-0.76662	-0.5902	-0.35183
	Sig.	0.58	0.04189	0.29129	0.0454	0.59325	0.97165	0.02674	0.0097	0.07592	--	0.17479	0.34124	0.06813	0.56283	0.05574	0.29492	0.01647	0.41915	--	0.12072	0.07085	0.12065	0.02588	0.02086	0.06726	0.04278	0.02233	0.07229	0.52579	0.02623	0.17456	0.25942	0.34586	0.93011	0.04468	0.14716	0.00648	0.34993	0.27806	0.69524	0.37352	0.00834	0.000124877	6.18845e-05	3.64744e-05	8.06112e-05	0.00615	0.12819
DAG	Pearson Korr.	-0.19116	-0.25107	0.04145	-0.2361	-0.13467	0.62241	-0.27054	-0.33152	-0.27477	--	-0.13653	-0.01122	-0.21964	0.36621	0.13842	-0.18065	-0.31361	0.60595	--	-0.22526	0.02821	0.86872	-0.3716	-0.29866	-0.1011	-0.23968	-0.30792	-0.17089	-0.14523	-0.34701	0.67292	-0.47414	-0.16813	-0.38178	-0.15135	-0.10706	0.43917	-0.25187	-0.29871	0.06709	0.08827	-0.58824	0.34142	0.3189	0.40633	0.3216	0.89577	0.01823
	Sig.	0.55175	0.4312	0.89822	0.46005	0.67646	0.03066	0.39506	0.29249	0.38742	--	0.67221	0.97239	0.49278	0.24169	0.66791	0.57422	0.32088	0.03676	--	0.48149	0.93064	0.000245341	0.2343	0.3457	0.75456	0.45306	0.33021	0.59541	0.65246	0.26912	0.01648	0.11941	0.60145	0.22071	0.63868	0.74053	0.15318	0.42968	0.34562	0.83588	0.78502	0.04423	0.14069	0.17055	0.07544	0.16676	9.39609e-08	0.93918
TAG	Pearson Korr.	-0.16673	-0.1985	0.18828	-0.18997	-0.05992	0.62738	-0.23308	-0.31493	-0.22233	--	-0.19649	-0.12636	-0.17554	0.41125	0.26722	-0.20002	-0.2994	0.67349	--	-0.21025	0.05783	0.94806	-0.29471	-0.25696	-0.10292	-0.20738	-0.27222	-0.16309	-0.22947	-0.32926	0.81053	-0.48622	-0.17021	-0.36972	-0.1064	-0.20613	0.4397	-0.25911	-0.26527	-0.00948	0.02	-0.57439	0.28214	0.2737	0.35116	0.26694	0.89222	-0.05693
	Sig.	0.60452	0.53627	0.55787	0.55427	0.85323	0.02898	0.46598	0.31874	0.48735	--	0.54049	0.69556	0.58528	0.18413	0.40111	0.53309	0.34445	0.01635	--	0.5119	0.85831	2.72849e-06	0.35243	0.42011	0.75027	0.51781	0.39201	0.61255	0.4731	0.29598	0.00139	0.10898	0.5969	0.23686	0.74208	0.52038	0.15263	0.41609	0.40469	0.97667	0.9508	0.05079	0.22813	0.24293	0.12898	0.25523	1.25261e-07	0.81158
FF acid	Pearson Korr.	0.10797	0.23779	-0.09978	0.22811	0.19415	-0.12262	0.25791	0.37044	0.21702	--	0.17005	-0.45774	0.21363	-0.04353	-0.34384	-0.43114	0.52025	0.11883	--	0.13357	0.19385	-0.42738	0.30418	0.28194	0.15383	0.25724	0.23781	0.10298	-0.37801	0.36573	-0.28118	-0.12452	-0.27025	0.05546	0.57475	-0.05989	-0.81677	0.63	0.25706	0.06518	-0.47607	0.87763	-0.79948	-0.78234	-0.81001	-0.77946	-0.59723	-0.27454
	Sig.	0.73839	0.45675	0.75767	0.47581	0.54542	0.70421	0.41833	0.23588	0.49807	--	0.59723	0.13456	0.50497	0.89314	0.2738	0.16172	0.08292	0.713	--	0.67899	0.54606	0.16581	0.33642	0.37464	0.63314	0.41958	0.45671	0.75012	0.22569	0.24235	0.37597	0.6998	0.39559	0.86409	0.05061	0.85331	0.00119	0.02811	0.41992	0.84049	0.1177	0.000175357	2.34214e-05	4.58056e-05	1.50218e-05	5.09717e-05	0.00543	0.24143
		Ribu5P; Rib5P; X5P	G6P; F6P ;M6P	S7P	G1P; M6P	S6P	T6P; L1P; Suc6P	Ino1P; Man1P	UDP-Glc;UDP-Gal	2 deoxy G6P	GDP-glu	GlcN6P	GlcNAc6P	DHAP	Gly3P	NADP	NAD	FAD	pyridoxamine5P	thiamine5P	ATP	ADP	AMP	AICAR	UMP	UDP	GMP	GDP	CTP	dUMP	dTMP	dTTP	dCMP	cAMP	cGMP	malonate	urea	thiamine	thymidine	beta NMN	cytidine	deoxycytidine	cytosine	PE	PG	PC	PI	lysoPC	SQDG
[truncated: 9 more columns]

## Sheet: leaves Tuttlingen
Ribu5P; Rib5P; X5P	Pearson Korr.	1
	Sig.	--
G6P; F6P ;M6P	Pearson Korr.	-0.31221	1
	Sig.	0.32316	--
S7P	Pearson Korr.	-0.1791	0.0111	1
	Sig.	0.57757	0.9727	--
G1P; M6P	Pearson Korr.	-0.33559	0.9733	-0.02781	1
	Sig.	0.28623	1.02115e-07	0.93164	--
S6P	Pearson Korr.	-0.27543	0.99646	-0.0052	0.98294	1
	Sig.	0.38623	4.37961e-12	0.98721	1.10466e-08	--
T6P; L1P; Suc6P	Pearson Korr.	-0.28412	0.11687	0.62216	0.13677	0.09072	1
	Sig.	0.3708	0.71757	0.03075	0.67166	0.77917	--
Ino1P; Man1P	Pearson Korr.	-0.28501	0.98434	0.08074	0.97417	0.99031	0.13579	1
	Sig.	0.36923	7.21995e-09	0.80302	8.67738e-08	6.61015e-10	0.67391	--
UDP-Glc;UDP-Gal	Pearson Korr.	-0.30488	0.97043	-0.0087	0.91015	0.96244	-0.01715	0.95312	1
	Sig.	0.33525	1.69455e-07	0.9786	3.95946e-05	5.52888e-07	0.95781	1.64844e-06	--
2 deoxy G6P	Pearson Korr.	-0.21704	0.68018	-0.15478	0.76692	0.69105	0.27466	0.64547	0.49731	1
	Sig.	0.49803	0.01493	0.631	0.00361	0.01282	0.38762	0.02339	0.09996	--
GDP-glu	Pearson Korr.	0.06287	-0.35343	0.67376	-0.35807	-0.36714	0.42469	-0.2973	-0.37087	-0.28951	1
	Sig.	0.8461	0.25974	0.01629	0.2531	0.2404	0.16878	0.34801	0.23529	0.36138	--
GlcN6P	Pearson Korr.	-0.27527	0.8777	-0.04262	0.83083	0.87802	-0.24646	0.87078	0.90265	0.49101	-0.36508	1
	Sig.	0.38652	0.00017487	0.89537	0.000815244	0.000172716	0.43999	0.00022749	5.83738e-05	0.10503	0.24326	--
GlcNAc6P	Pearson Korr.	-0.26409	-0.24437	-0.02876	-0.26774	-0.26998	-0.23576	-0.22871	-0.15883	-0.34093	0.39036	0.02224	1
	Sig.	0.40685	0.44401	0.9293	0.40015	0.39607	0.46071	0.47462	0.62197	0.27815	0.20964	0.94531	--
DHAP	Pearson Korr.	-0.232	0.70567	0.06821	0.83039	0.74106	0.27996	0.76494	0.55916	0.78844	-0.19897	0.55161	-0.30423	1
	Sig.	0.4681	0.01034	0.83317	0.000825354	0.00582	0.37815	0.00375	0.05874	0.00231	0.53528	0.06299	0.33634	--
Gly3P	Pearson Korr.	-0.23551	0.94993	-0.061	0.91044	0.94035	0.21408	0.9191	0.89377	0.72362	-0.38762	0.78008	-0.31161	0.64907	1
	Sig.	0.4612	2.27706e-06	0.85063	3.89895e-05	5.37946e-06	0.50405	2.37917e-05	8.89015e-05	0.00781	0.21314	0.00276	0.32414	0.02239	--
NADP	Pearson Korr.	0.50337	-0.34256	0.24319	-0.32804	-0.32088	0.09807	-0.29435	-0.34514	-0.25347	0.65152	-0.35774	0.04465	-0.24375	-0.28883	1
	Sig.	0.09525	0.2757	0.44627	0.29788	0.30918	0.76173	0.35305	0.27188	0.42666	0.02172	0.25358	0.89041	0.44519	0.36257	--
NAD	Pearson Korr.	-0.42897	0.37302	-0.41477	0.44739	0.37052	-0.25967	0.33027	0.36415	0.41959	-0.09353	0.40796	0.45733	0.32228	0.24209	-0.20163	1
	Sig.	0.16407	0.23237	0.18003	0.14475	0.23577	0.41504	0.29442	0.24454	0.17451	0.7725	0.18801	0.13496	0.30695	0.4484	0.52974	--
FAD	Pearson Korr.	-0.19488	-0.31568	0.23424	-0.33566	-0.35683	0.56029	-0.32424	-0.36066	-0.21034	0.29978	-0.4457	0.1425	-0.14541	-0.16426	-0.01737	-0.30198	1
	Sig.	0.54388	0.31753	0.4637	0.28613	0.25487	0.05813	0.30386	0.24944	0.5117	0.34382	0.14645	0.65865	0.65206	0.60995	0.95728	0.34011	--
pyridoxamine5P	Pearson Korr.	0.09033	-0.34525	0.08654	-0.36608	-0.36904	0.5073	-0.331	-0.39068	-0.22866	0.19681	-0.51865	-0.000905831	-0.1686	-0.1233	0.11496	-0.47808	0.90212	1
	Sig.	0.7801	0.27171	0.78914	0.24187	0.23779	0.09228	0.29329	0.20924	0.4747	0.53982	0.08404	0.99777	0.60041	0.70264	0.72201	0.11594	5.99082e-05	--
thiamine5P	Pearson Korr.	-0.13484	0.43933	-0.19043	0.53176	0.44523	0.29277	0.38666	0.23279	0.94975	-0.1997	0.26634	-0.28858	0.61714	0.52941	-0.17237	0.35691	-0.11496	-0.13327	1
	Sig.	0.67609	0.15302	0.55329	0.07517	0.14694	0.35575	0.21438	0.46655	2.31793e-06	0.53377	0.40271	0.363	0.03253	0.07671	0.59216	0.25475	0.72202	0.67967	--
ATP	Pearson Korr.	-0.19657	0.40961	0.05333	0.22875	0.34265	0.13073	0.32038	0.49975	-0.04888	-0.0444	0.36205	0.17557	-0.16635	0.46011	-0.2513	0.07083	0.34352	0.23443	-0.13253	1
	Sig.	0.54032	0.18606	0.86925	0.47454	0.27558	0.6855	0.30997	0.09805	0.88009	0.89103	0.24748	0.58521	0.60536	0.1323	0.43076	0.82686	0.27428	0.46333	0.68136	--
ADP	Pearson Korr.	-0.49431	0.48566	0.31436	0.52682	0.45739	0.82326	0.46135	0.34008	0.61073	0.0601	0.12978	-0.23376	0.5765	0.53058	-0.26956	0.16568	0.42737	0.27849	0.55438	0.29754	1
	Sig.	0.10235	0.10945	0.31967	0.07844	0.1349	0.001	0.13113	0.27943	0.03491	0.85281	0.68768	0.46463	0.04975	0.07595	0.39685	0.60683	0.16582	0.38076	0.06141	0.3476	--
AMP	Pearson Korr.	-0.1945	-0.14117	0.8476	-0.14991	-0.16373	0.88123	-0.08961	-0.21968	-0.0808	0.62345	-0.35323	-0.12971	0.02474	-0.07394	0.29157	-0.51438	0.55044	0.48691	-0.03868	0.02103	0.51242	1
	Sig.	0.54468	0.66166	0.000498306	0.64192	0.61113	0.000151989	0.78181	0.49269	0.80288	0.0303	0.26004	0.68784	0.93917	0.81936	0.35782	0.08708	0.06367	0.1084	0.905	0.94827	0.0885	--
AICAR	Pearson Korr.	-0.24807	0.87623	-0.11596	0.93135	0.89316	0.09021	0.86352	0.75696	0.90777	-0.40208	0.77031	-0.35427	0.86039	0.85616	-0.32808	0.40725	-0.34558	-0.36836	0.74661	0.05813	0.48091	-0.19868	1
	Sig.	0.43691	0.000185161	0.71969	1.06931e-05	9.13956e-05	0.7804	0.000295211	0.00437	4.49416e-05	0.19508	0.00337	0.25853	0.000328888	0.000379006	0.29783	0.18886	0.27122	0.23872	0.00528	0.85759	0.11349	0.5359	--
UMP	Pearson Korr.	-0.20762	0.95615	-0.04001	0.90162	0.94478	0.08577	0.90812	0.91532	0.72502	-0.34908	0.85235	-0.26986	0.58223	0.95687	-0.2743	0.32539	-0.35121	-0.35862	0.54313	0.45051	0.42602	-0.16793	0.86638	1
	Sig.	0.51731	1.18561e-06	0.90175	6.14051e-05	3.68367e-06	0.79099	4.4126e-05	2.97111e-05	0.00763	0.26607	0.000428984	0.39629	0.047	1.09252e-06	0.38826	0.30203	0.26296	0.25233	0.06802	0.14163	0.16731	0.60188	0.000266912	--
UDP	Pearson Korr.	-0.35268	0.59386	0.17988	0.55112	0.58945	-0.08289	0.63004	0.69197	0.01116	-0.24551	0.6709	0.16453	0.33844	0.42415	-0.36478	0.24595	-0.19309	-0.31935	-0.23778	0.3841	0.18662	-0.10225	0.30053	0.43009	1
	Sig.	0.26084	0.04176	0.57587	0.06328	0.04369	0.79787	0.0281	0.01265	0.97254	0.44182	0.01693	0.60937	0.28191	0.16938	0.24367	0.44096	0.54767	0.31162	0.45676	0.21769	0.56141	0.75184	0.34254	0.16285	--
GMP	Pearson Korr.	-0.34367	0.72988	0.03499	0.64452	0.68046	0.45189	0.64695	0.67448	0.57329	-0.16842	0.49813	-0.12704	0.36791	0.82446	-0.33431	0.22543	0.25386	0.17681	0.47563	0.76122	0.73139	0.13309	0.57197	0.77363	0.28992	1
	Sig.	0.27405	0.00704	0.91403	0.02367	0.01487	0.14026	0.02298	0.01614	0.05133	0.60082	0.09931	0.69399	0.23934	0.000969789	0.2882	0.48114	0.42592	0.58251	0.11808	0.00403	0.00687	0.68009	0.052	0.00316	0.36067	--
GDP	Pearson Korr.	-0.13484	0.43933	-0.19043	0.53176	0.44523	0.29277	0.38666	0.23279	0.94975	-0.1997	0.26634	-0.28858	0.61714	0.52941	-0.17237	0.35691	-0.11496	-0.13327	1	-0.13253	0.55438	-0.03868	0.74661	0.54313	-0.23778	0.47563	1
	Sig.	0.67609	0.15302	0.55329	0.07517	0.14694	0.35575	0.21438	0.46655	2.31793e-06	0.53377	0.40271	0.363	0.03253	0.07671	0.59216	0.25475	0.72202	0.67967	--	0.68136	0.06141	0.905	0.00528	0.06802	0.45676	0.11808	--
CTP	Pearson Korr.	-0.13484	0.53309	0.10971	0.61242	0.5791	-0.04215	0.64883	0.54179	0.17945	-0.1997	0.51497	-0.15351	0.71461	0.38355	-0.17237	0.14196	-0.20207	-0.17704	-0.09091	-0.13253	0.13974	-0.0853	0.47068	0.29483	0.63432	0.00892	-0.09091	1
	Sig.	0.67609	0.07431	0.7343	0.03427	0.04849	0.89651	0.02245	0.06883	0.57681	0.53377	0.08666	0.63385	0.00901	0.21841	0.59216	0.65986	0.52883	0.58203	0.77873	0.68136	0.6649	0.79211	0.1225	0.35222	0.02673	0.97806	0.77873	--
dUMP	Pearson Korr.	-0.19941	-0.22868	-0.22374	-0.1949	-0.227	-0.4078	-0.20815	-0.16149	-0.19088	0.12403	0.03708	0.82588	-0.23134	-0.32959	0.00099145	0.53757	-0.29884	-0.35753	-0.13445	-0.19601	-0.36559	-0.33667	-0.2386	-0.23925	0.15865	-0.34269	-0.13445	-0.13445	1
	Sig.	0.53436	0.47467	0.48452	0.54383	0.47802	0.1882	0.51622	0.61607	0.55233	0.70094	0.90891	0.000933586	0.46941	0.29547	0.99756	0.07145	0.3454	0.25388	0.67698	0.5415	0.24255	0.28459	0.45517	0.45391	0.62237	0.27552	0.67698	0.67698	--
dTMP	Pearson Korr.	0.01347	0.27014	-0.17665	0.32634	0.26123	0.33032	0.2106	0.07465	0.78285	0.02164	0.12992	-0.08467	0.44009	0.42339	0.01016	0.28691	0.1965	0.1748	0.88972	0.07084	0.52033	0.03487	0.5424	0.40534	-0.35486	0.5299	0.88972	-0.24906	-0.14667	1
	Sig.	0.96686	0.39578	0.58285	0.30055	0.41215	0.29434	0.51119	0.81764	0.00261	0.94678	0.68735	0.79361	0.15222	0.17022	0.97501	0.36591	0.54046	0.58687	0.000106479	0.82682	0.08287	0.91433	0.06846	0.19114	0.25769	0.07639	0.000106479	0.43502	0.64921	--
dTTP	Pearson Korr.	-0.28928	-0.10057	0.37187	-0.12422	-0.13619	0.61792	-0.09679	-0.18473	0.01291	0.19863	-0.20401	-0.04018	0.06616	0.06802	-0.12572	-0.4285	0.88489	0.80186	0.07327	0.27541	0.48181	0.6366	-0.06498	-0.1113	-0.17311	0.34025	0.07327	-0.09454	-0.43842	0.28681	1
	Sig.	0.36179	0.7558	0.23393	0.70051	0.67299	0.03225	0.76477	0.56544	0.96824	0.536	0.52478	0.90133	0.83813	0.83363	0.69704	0.16458	0.000130788	0.00171	0.82098	0.38627	0.11271	0.02602	0.84098	0.73057	0.59056	0.27917	0.82098	0.7701	0.15397	0.36609	--
dCMP	Pearson Korr.	-0.27969	0.82536	-0.18211	0.78774	0.82948	-0.34985	0.82731	0.90312	0.32084	-0.34831	0.9112	0.12466	0.46557	0.6881	-0.3018	0.55621	-0.47266	-0.51741	0.05773	0.3754	0.03708	-0.48209	0.63189	0.73839	0.70889	0.40932	0.05773	0.60989	0.13172	-0.07092	-0.36951	1
	Sig.	0.37863	0.000946774	0.57108	0.00235	0.000846359	0.26495	0.000898071	5.70094e-05	0.30924	0.2672	3.73964e-05	0.69949	0.12718	0.01337	0.3404	0.06038	0.12072	0.08492	0.85857	0.22917	0.90893	0.11247	0.0275	0.0061	0.00985	0.1864	0.85857	0.03523	0.68323	0.82665	0.23715	--
cAMP	Pearson Korr.	-0.19916	-0.22434	-0.2497	-0.17633	-0.22336	-0.40189	-0.2575	-0.16145	-0.16527	0.1928	-0.13965	0.34906	-0.23105	-0.39128	0.04305	0.59698	-0.29847	-0.44894	-0.13428	-0.19577	-0.30786	-0.39778	-0.18589	-0.25117	-0.22468	-0.34226	-0.13428	-0.13428	0.40189	-0.19426	-0.48596	0.10645	1
	Sig.	0.53488	0.48332	0.43381	0.58357	0.48529	0.1953	0.41909	0.61618	0.60773	0.54827	0.66512	0.2661	0.46998	0.20848	0.89431	0.04043	0.34603	0.14319	0.67736	0.54202	0.33031	0.20035	0.56297	0.43101	0.48263	0.27616	0.67736	0.67736	0.19531	0.54519	0.1092	0.74196	--
cGMP	Pearson Korr.	-0.25188	0.06064	-0.19339	0.00249	0.03893	-0.4151	0.04124	0.17891	-0.15817	0.09693	0.29291	0.78821	-0.29221	-0.03218	-0.0352	0.57323	-0.37747	-0.43353	-0.16982	0.19328	-0.32943	-0.37816	-0.11576	0.0923	0.27085	-0.02232	-0.16982	-0.16982	0.86559	-0.16885	-0.47518	0.41124	0.42209	1
	Sig.	0.42967	0.8515	0.54703	0.99387	0.90438	0.17964	0.89875	0.57797	0.62345	0.76442	0.35551	0.00232	0.35673	0.92091	0.91351	0.05136	0.22641	0.15914	0.59773	0.54727	0.29572	0.22548	0.72014	0.77543	0.3945	0.94511	0.59773	0.59773	0.000274496	0.59987	0.11848	0.18414	0.17168	--
malonate	Pearson Korr.	-0.53119	-0.43913	0.16053	-0.40805	-0.46494	0.31826	-0.43996	-0.3929	-0.41804	0.18242	-0.55704	0.24202	-0.38375	-0.4618	-0.05897	0.00311	0.34192	0.23068	-0.35814	-0.0995	0.15253	0.37337	-0.54876	-0.5369	-0.02884	-0.2109	-0.35814	-0.21925	0.27189	-0.41775	0.15377	-0.39223	0.26012	0.14465	1
	Sig.	0.07554	0.15322	0.61822	0.18791	0.12776	0.31337	0.15235	0.20643	0.17627	0.5704	0.05992	0.44854	0.21814	0.1307	0.85555	0.99236	0.27667	0.47071	0.253	0.75835	0.63604	0.23191	0.06465	0.07188	0.9291	0.51057	0.253	0.49356	0.39262	0.1766	0.63327	0.20727	0.41422	0.65377	--
urea	Pearson Korr.	-0.00416	-0.5474	0.029	-0.52403	-0.525	-0.40172	-0.50322	-0.49631	-0.45112	0.02027	-0.24842	0.08898	-0.3699	-0.55791	0.10486	-0.34577	-0.09038	-0.06996	-0.36246	-0.52842	-0.66066	-0.03782	-0.38113	-0.52925	-0.33401	-0.73096	-0.36246	-0.10831	0.17203	-0.41728	0.06199	-0.30087	0.1897	0.0039	0.15883	1
	Sig.	0.98976	0.06545	0.92871	0.08032	0.07966	0.19551	0.09536	0.10075	0.14102	0.95015	0.43624	0.78332	0.23661	0.05943	0.74568	0.27094	0.77998	0.82896	0.24691	0.07737	0.01935	0.90711	0.22157	0.07682	0.28865	0.00692	0.24691	0.73758	0.59292	0.17714	0.84823	0.34196	0.55484	0.99041	0.62199	--
thiamine	Pearson Korr.	0.27559	0.52161	-0.15376	0.41405	0.52268	-0.26704	0.4822	0.52253	0.34162	-0.45314	0.60981	-0.40447	0.18031	0.61105	-0.18461	-0.23204	-0.32178	-0.17682	0.26043	0.29209	-0.14854	-0.2908	0.52154	0.65862	0.05822	0.36768	0.26043	0.0704	-0.39934	0.21964	-0.00438	0.40889	-0.40457	-0.11727	-0.77932	0.01523	1
	Sig.	0.38594	0.08198	0.63329	0.18086	0.08124	0.40144	0.11238	0.08135	0.27712	0.13903	0.03526	0.19219	0.57495	0.03479	0.56572	0.46803	0.30774	0.58249	0.41363	0.35693	0.645	0.35915	0.08203	0.01986	0.85737	0.23965	0.41363	0.8279	0.19842	0.49277	0.98922	0.18691	0.19206	0.71663	0.00281	0.96253	--
thymidine	Pearson Korr.	0.36659	0.18289	-0.21835	0.27738	0.23023	0.2263	0.25722	0.10519	0.23834	-0.2076	-0.08611	-0.46396	0.46889	0.29184	0.22715	-0.17157	0.10266	0.39323	0.14535	-0.21599	0.21346	0.04084	0.24161	0.08224	-0.02437	0.06465	0.14535	0.4957	-0.40516	0.14806	0.07231	0.01709	-0.40465	-0.51176	-0.17881	-0.29896	0.03482	1
	Sig.	0.24116	0.56941	0.49538	0.38274	0.47161	0.47941	0.41963	0.74492	0.45567	0.51735	0.79017	0.12867	0.12413	0.35735	0.4777	0.59391	0.75088	0.20602	0.65219	0.50017	0.50533	0.89971	0.44934	0.79942	0.94007	0.84177	0.65219	0.10124	0.19136	0.64608	0.82329	0.95795	0.19197	0.08899	0.57819	0.34519	0.91445	--
beta NMN	Pearson Korr.	-0.23914	0.81351	-0.07663	0.84256	0.84295	-0.24626	0.86557	0.8448	0.39874	-0.3464	0.85817	-0.04457	0.68994	0.65391	-0.26273	0.45662	-0.50574	-0.51794	0.11406	0.08724	0.10109	-0.3658	0.71025	0.66748	0.722	0.2552	0.11406	0.835	0.04777	-0.09196	-0.35134	0.92324	0.00263	0.19149	-0.39205	-0.23569	0.32889	0.22984	1
	Sig.	0.45412	0.00129	0.8129	0.000581183	0.000574447	0.44037	0.000274726	0.000543123	0.19916	0.27002	0.00035445	0.89062	0.01303	0.02108	0.40938	0.13565	0.09345	0.08454	0.72412	0.78747	0.75459	0.24225	0.00964	0.01771	0.00801	0.4234	0.72412	0.000725013	0.88279	0.77623	0.26277	1.84353e-05	0.99354	0.55104	0.20751	0.46086	0.29656	0.47238	--
cytidine	Pearson Korr.	-0.33742	-0.01777	-0.28648	-0.00436	-0.02919	-0.4394	-0.07215	0.08799	-0.14789	-0.12597	0.13766	0.47806	-0.22089	-0.20035	-0.15231	0.67356	-0.36143	-0.57347	-0.1664	0.05485	-0.17002	-0.46413	-0.12417	-0.05665	0.3975	-0.13835	-0.1664	-0.08524	0.66569	-0.27049	-0.59842	0.29736	0.55569	0.64341	0.35339	-0.09412	-0.4248	-0.46058	0.17105	1
	Sig.	0.28345	0.9563	0.36666	0.98926	0.92825	0.15294	0.82368	0.78569	0.64645	0.69646	0.66965	0.11595	0.49024	0.5324	0.63652	0.01634	0.24836	0.05124	0.60525	0.86555	0.5973	0.12851	0.70062	0.86119	0.20069	0.66807	0.60525	0.79225	0.01813	0.39514	0.03982	0.3479	0.06067	0.02399	0.25981	0.7711	0.16866	0.13186	0.59505	--
deoxycytidine	Pearson Korr.	-0.20063	-0.08754	-0.25038	-0.0917	-0.1028	-0.41694	-0.15252	0.02061	-0.23013	-0.13442	0.0132	0.30703	-0.25578	-0.29721	-0.30745	0.54044	-0.25882	-0.49506	-0.24459	0.13312	-0.13774	-0.46702	-0.20391	-0.14408	0.31977	-0.13523	-0.24459	-0.08636	0.40774	-0.32501	-0.54355	0.19398	0.62014	0.40344	0.28698	-0.1768	-0.40781	-0.46831	0.06987	0.87425	1
	Sig.	0.53182	0.78676	0.43251	0.77685	0.75055	0.17753	0.63606	0.94932	0.4718	0.67703	0.96752	0.33168	0.42232	0.34817	0.33099	0.06966	0.41663	0.10175	0.44358	0.68002	0.66947	0.12584	0.52499	0.65506	0.31094	0.67518	0.44358	0.78957	0.18827	0.30264	0.06776	0.54577	0.03146	0.19343	0.36578	0.58254	0.18819	0.12466	0.82918	0.000199792	--
cytosine	Pearson Korr.	-0.41629	-0.53373	-0.16379	-0.51814	-0.55553	-0.28071	-0.5751	-0.42504	-0.51513	0.08244	-0.39569	0.50015	-0.58384	-0.63649	-0.08338	0.30784	0.02728	-0.15998	-0.42005	-0.12174	-0.29892	-0.15718	-0.58391	-0.56994	-0.06477	-0.43086	-0.42005	-0.35514	0.57284	-0.45443	-0.2124	-0.20701	0.66167	0.46605	0.75918	0.36873	-0.65501	-0.54151	-0.32415	0.71819	0.65628	1
	Sig.	0.17827	0.0739	0.611	0.08441	0.06076	0.37681	0.05044	0.16839	0.08654	0.79896	0.20294	0.09774	0.04625	0.02606	0.79671	0.33033	0.93293	0.61944	0.17399	0.70625	0.34527	0.62565	0.04622	0.05303	0.8415	0.16202	0.17399	0.25729	0.05156	0.13777	0.5075	0.51857	0.0191	0.12674	0.00419	0.23821	0.02079	0.069	0.30399	0.00852	0.02046	--
PE	Pearson Korr.	-0.04822	0.8694	0.00248	0.79615	0.8685	0.00611	0.85482	0.85314	0.55828	-0.46067	0.79656	-0.40229	0.5372	0.86001	-0.43592	0.035	-0.38377	-0.30745	0.35704	0.36943	0.26147	-0.17774	0.7638	0.88446	0.42786	0.61135	0.35704	0.40531	-0.35302	0.17824	-0.08716	0.67385	-0.35886	-0.04128	-0.59878	-0.36924	0.78805	0.13247	0.65606	-0.27216	-0.22624	-0.67267	1
	Sig.	0.8817	0.000239373	0.99391	0.00195	0.000247319	0.98497	0.00039601	0.000418169	0.05923	0.13177	0.00193	0.19482	0.07169	0.000333141	0.15659	0.91402	0.21811	0.33099	0.25457	0.23726	0.4117	0.5805	0.00383	0.000133169	0.16528	0.03467	0.25457	0.19118	0.26034	0.57942	0.78765	0.01627	0.25198	0.89864	0.03967	0.23752	0.00233	0.6815	0.02052	0.39212	0.47953	0.01653	--
PG	Pearson Korr.	-0.49548	-0.36592	0.19618	-0.33089	-0.38874	0.12928	-0.36393	-0.31862	-0.30627	0.43343	-0.36307	0.55855	-0.34338	-0.4881	0.0356	0.35965	0.00519	-0.17232	-0.23375	-0.16039	0.01245	0.19532	-0.44616	-0.4237	-0.03152	-0.27233	-0.23375	-0.27276	0.63074	-0.30129	-0.1851	-0.19822	0.60166	0.54674	0.79257	0.11311	-0.77615	-0.4833	-0.25493	0.57526	0.48152	0.8031	-0.59465	1
	Sig.	0.10142	0.24209	0.54115	0.29346	0.2117	0.68883	0.24485	0.31278	0.33295	0.15925	0.24605	0.05908	0.27448	0.10742	0.91254	0.25087	0.98722	0.59228	0.46466	0.61852	0.96936	0.54296	0.14599	0.16989	0.92253	0.39182	0.46466	0.39104	0.02787	0.34126	0.56465	0.53687	0.03848	0.06584	0.00211	0.72635	0.003	0.11145	0.42391	0.05035	0.11296	0.00166	0.00569	--
PC	Pearson Korr.	-0.08313	0.74851	-0.11025	0.70114	0.75259	-0.14557	0.7286	0.75138	0.49682	-0.53342	0.70664	-0.3034	0.44677	0.66303	-0.58508	0.19459	-0.59079	-0.54261	0.31952	0.20901	0.15505	-0.3469	0.65966	0.74707	0.44905	0.42261	0.31952	0.34141	-0.09265	0.03891	-0.3705	0.63873	-0.12045	0.14545	-0.43508	-0.34953	0.59288	-0.02558	0.62466	0.01796	0.09999	-0.40769	0.89461	-0.29453	1
	Sig.	0.79729	0.0051	0.73303	0.01107	0.00474	0.65169	0.0072	0.00484	0.10036	0.0741	0.01019	0.33772	0.14538	0.01877	0.04568	0.54449	0.0431	0.06833	0.31135	0.51444	0.63039	0.26927	0.0196	0.00523	0.14308	0.1711	0.31135	0.27743	0.77459	0.90444	0.23579	0.02538	0.70923	0.65197	0.15749	0.26541	0.04218	0.9371	0.02989	0.95581	0.75719	0.18833	1.03291e-07	0.20747	--
PI	Pearson Korr.	-0.45424	-0.43834	0.18999	-0.39327	-0.45877	0.1424	-0.43283	-0.39416	-0.35063	0.45012	-0.44388	0.54528	-0.36442	-0.55545	0.07125	0.32527	0.06526	-0.11136	-0.26508	-0.19117	0.01035	0.21508	-0.50575	-0.50488	-0.05822	-0.31919	-0.26508	-0.27721	0.60694	-0.31061	-0.15854	-0.2696	0.58956	0.48306	0.82248	0.11681	-0.83979	-0.43731	-0.30944	0.57	0.49221	0.82068	-0.64612	0.99584	-0.34318	1
	Sig.	0.13795	0.15405	0.55423	0.20597	0.13358	0.65886	0.1599	0.20485	0.2638	0.14202	0.14832	0.06672	0.24417	0.0608	0.82583	0.30223	0.84031	0.73044	0.40504	0.55173	0.97453	0.50201	0.09345	0.0941	0.85737	0.31188	0.40504	0.38304	0.03637	0.32578	0.62263	0.39677	0.04365	0.11165	0.00102	0.71769	0.000631136	0.15514	0.32771	0.053	0.10405	0.00107	0.00209	0	0.13852	--
lysoPC	Pearson Korr.	-0.60361	0.54369	0.35426	0.53318	0.52487	0.08306	0.54943	0.57713	0.24648	0.2391	0.57391	0.36514	0.31779	0.32818	-0.18273	0.61397	-0.3492	-0.59786	0.09026	0.21643	0.28428	0.03327	0.37177	0.46107	0.55479	0.29199	0.09026	0.29107	0.36686	-0.07171	-0.28795	0.61918	0.3791	0.555	0.08912	-0.26928	-0.12517	-0.44121	0.5604	0.48076	0.38004	0.16649	0.25441	0.49228	0.41567	0.4439	1
	Sig.	0.03769	0.06767	0.25856	0.07425	0.07975	0.79747	0.06426	0.04944	0.43995	0.4542	0.05103	0.24317	0.31412	0.29767	0.56975	0.03369	0.26589	0.04005	0.78028	0.49927	0.3705	0.91825	0.23406	0.13139	0.06118	0.35709	0.78028	0.35868	0.24079	0.82473	0.36409	0.0318	0.22425	0.06106	0.78298	0.39735	0.69832	0.15106	0.05807	0.11361	0.223	0.60506	0.27905	0.02746	0.06834	0.04992	--
SQDG	Pearson Korr.	-0.42848	-0.46626	0.38168	-0.4469	-0.50207	0.49543	-0.45881	-0.44841	-0.40784	0.49007	-0.59504	0.38205	-0.34207	-0.50585	0.0285	0.01188	0.51807	0.3348	-0.31821	0.03349	0.30562	0.54338	-0.59084	-0.55917	-0.01885	-0.10718	-0.31821	-0.26564	0.25835	-0.24792	0.26847	-0.47218	0.21328	0.11834	0.8823	-0.06592	-0.86903	-0.2441	-0.48288	0.29115	0.31525	0.6256	-0.56692	0.793	-0.37026	0.81835	0.35502	1
	Sig.	0.1646	0.12654	0.22085	0.14525	0.09625	0.10146	0.13354	0.14373	0.18815	0.10579	0.04125	0.22036	0.27644	0.09337	0.92993	0.97078	0.08446	0.28744	0.31345	0.9177	0.33402	0.06786	0.04308	0.05874	0.95364	0.74025	0.31345	0.40401	0.41751	0.4372	0.39882	0.12116	0.50568	0.71414	0.000145565	0.83872	0.000242591	0.44453	0.1118	0.35856	0.31821	0.02957	0.00915	3.03976e-05	0.10807	1.03586e-05	0.12453	--
MDGD	Pearson Korr.	-0.45462	-0.50153	0.20215	-0.4592	-0.5283	0.24021	-0.50148	-0.46501	-0.39784	0.42414	-0.54253	0.50879	-0.3872	-0.58965	0.01707	0.23058	0.26653	0.07395	-0.29705	-0.11649	0.10949	0.29631	-0.57739	-0.58184	-0.04751	-0.26784	-0.29705	-0.29905	0.50737	-0.29215	0.0024	-0.37952	0.46755	0.34533	0.88592	0.05708	-0.90142	-0.37597	-0.4118	0.52138	0.48871	0.81179	-0.66438	0.95886	-0.36762	0.97519	0.39211	0.91063
	Sig.	0.13758	0.09667	0.52864	0.13317	0.07745	0.45204	0.09671	0.12769	0.20027	0.16939	0.06838	0.09117	0.21369	0.0436	0.95801	0.4709	0.40237	0.81934	0.34843	0.71845	0.73482	0.3497	0.04931	0.04718	0.88342	0.39997	0.34843	0.34504	0.09222	0.35682	0.99409	0.22369	0.12535	0.27159	0.000125286	0.86015	6.201e-05	0.22841	0.18348	0.08214	0.10691	0.00134	0.0014	2.7629e-11	0.1108	3.0953e-13	0.08728	2.48882e-08
DGDG	Pearson Korr.	-0.4706	-0.4888	0.22312	-0.45567	-0.51957	0.26837	-0.49019	-0.44979	-0.40878	0.42824	-0.53493	0.51786	-0.38958	-0.5718	-0.01078	0.21199	0.31813	0.11798	-0.31214	-0.06036	0.1399	0.32115	-0.58299	-0.57262	-0.0258	-0.22569	-0.31214	-0.29612	0.48266	-0.29022	0.05283	-0.37525	0.43692	0.33375	0.88766	0.03251	-0.89276	-0.37986	-0.41678	0.49891	0.48011	0.79581	-0.644	0.94974	-0.35244	0.96589	0.39971	0.92186
	Sig.	0.12258	0.10684	0.48577	0.13657	0.0834	0.399	0.10569	0.14234	0.18703	0.16486	0.07313	0.0846	0.21064	0.05208	0.97347	0.50832	0.31358	0.71497	0.32328	0.85218	0.66453	0.30875	0.04664	0.05167	0.93657	0.48062	0.32328	0.35002	0.11199	0.36016	0.87048	0.22937	0.15554	0.28906	0.000116368	0.9201	9.30737e-05	0.22324	0.17771	0.0987	0.11417	0.00196	0.00218	1.61904e-10	0.1275	5.24825e-12	0.08079	7.74942e-09
GlcCer	Pearson Korr.	-0.39473	-0.56228	0.35489	-0.53091	-0.58589	0.26718	-0.52917	-0.51983	-0.49728	0.59386	-0.55162	0.59118	-0.41184	-0.64133	0.14797	0.10162	0.31673	0.15141	-0.39517	-0.15061	0.0208	0.41764	-0.64712	-0.64469	-0.07976	-0.34973	-0.39517	-0.2597	0.52077	-0.33797	0.09851	-0.41114	0.4035	0.35678	0.83282	0.18719	-0.86526	-0.37838	-0.42612	0.36654	0.30928	0.73384	-0.60653	0.92754	-0.32091	0.93806	0.43798	0.87415
	Sig.	0.20413	0.05705	0.25764	0.07573	0.0453	0.40119	0.07688	0.08322	0.09999	0.04176	0.06299	0.04293	0.18344	0.0246	0.64627	0.75332	0.31583	0.63854	0.20359	0.64035	0.94885	0.17673	0.02293	0.02362	0.80536	0.26513	0.20359	0.41498	0.08256	0.28261	0.76068	0.18425	0.19335	0.25494	0.000771143	0.56019	0.000277767	0.2252	0.1672	0.24123	0.32796	0.00659	0.00458	4.01312e-09	0.16772	1.01699e-09	0.05342	4.72051e-07
GlcADG	Pearson Korr.	-0.37642	-0.52629	-0.09433	-0.47201	-0.54121	-0.15092	-0.5315	-0.45852	-0.42586	0.27223	-0.43676	0.63259	-0.40443	-0.6581	-0.09042	0.42695	0.08958	-0.09678	-0.33158	-0.18537	-0.16842	-0.09607	-0.54573	-0.60888	-0.08527	-0.41826	-0.33158	-0.23935	0.65542	-0.32717	-0.19614	-0.21587	0.72359	0.48807	0.71261	0.19721	-0.8066	-0.4457	-0.28554	0.64044	0.6476	0.89729	-0.58659	0.89697	-0.25546	0.90397	0.34797	0.63256
	Sig.	0.22781	0.07879	0.77058	0.1213	0.06919	0.63964	0.07534	0.13381	0.16749	0.392	0.15572	0.02728	0.19223	0.01999	0.77988	0.16628	0.78188	0.76479	0.29239	0.56408	0.60081	0.76646	0.06645	0.03562	0.79217	0.17602	0.29239	0.4537	0.02068	0.29924	0.54124	0.50041	0.00781	0.10744	0.0093	0.53898	0.00152	0.14645	0.36831	0.02486	0.02279	7.56059e-05	0.00656	8.50016e-08	0.277	4.63308e-08	0.13273	0.00276
ASG	Pearson Korr.	0.34818	0.59905	-0.03954	0.5883	0.62143	0.10012	0.60762	0.48423	0.65659	-0.24617	0.51183	-0.51234	0.5855	0.71114	0.00526	-0.15756	-0.19628	-0.01305	0.57699	0.07521	0.20598	-0.05526	0.7227	0.68605	-0.03345	0.44297	0.57699	0.26285	-0.50485	0.55421	0.10411	0.30203	-0.52402	-0.36107	-0.8393	-0.25874	0.80341	0.42987	0.37351	-0.6364	-0.62755	-0.93713	0.67458	-0.85819	0.39432	-0.88114	-0.21805	-0.75871
	Sig.	0.26738	0.03956	0.90291	0.04421	0.031	0.75687	0.03611	0.11065	0.02038	0.44055	0.08893	0.08856	0.04548	0.00951	0.98707	0.6248	0.54094	0.9679	0.04951	0.8163	0.52071	0.86455	0.00793	0.01376	0.91779	0.14925	0.04951	0.40914	0.09412	0.06151	0.74745	0.34002	0.08033	0.24886	0.000640208	0.41678	0.00165	0.16309	0.23171	0.02609	0.02892	6.95946e-06	0.0011	1.3017e-06	0.08536	2.89871e-07	0.35572	0.000105433
SG	Pearson Korr.	0.39333	0.54577	-0.20364	0.59755	0.59591	-0.23073	0.58924	0.4584	0.62291	-0.24651	0.56714	-0.29718	0.63557	0.53325	0.03542	0.16512	-0.59587	-0.40809	0.52169	-0.24143	-0.0615	-0.36904	0.71661	0.58297	0.05151	0.10998	0.52169	0.42002	-0.09637	0.3935	-0.36457	0.46182	-0.16801	-0.05215	-0.83344	-0.16877	0.61701	0.3735	0.57972	-0.29657	-0.33415	-0.72498	0.45744	-0.61504	0.29674	-0.6419	-0.17151	-0.82434
	Sig.	0.2059	0.06643	0.52554	0.04018	0.04088	0.4706	0.04379	0.13393	0.03049	0.4399	0.05448	0.34822	0.02634	0.07421	0.91297	0.60807	0.0409	0.18786	0.08193	0.44967	0.8494	0.23779	0.00873	0.04665	0.87369	0.73365	0.08193	0.17402	0.76574	0.20568	0.24396	0.13068	0.60172	0.87213	0.000757919	0.60004	0.03258	0.23172	0.04819	0.34925	0.28844	0.00764	0.04257	0.0039	0.20391	0.00228	0.46966	7.84322e-06
DAG	Pearson Korr.	-0.52448	0.50076	0.34413	0.49335	0.46796	0.77869	0.5137	0.43333	0.37217	0.13106	0.16624	0.000552138	0.42156	0.54757	-0.22559	0.12707	0.36199	0.32651	0.25986	0.39663	0.82972	0.52771	0.31805	0.40684	0.3089	0.69661	0.25986	0.21925	-0.14559	0.23177	0.40332	0.18587	-0.29543	-0.004	0.29611	-0.60907	-0.15972	0.2405	0.19714	-0.18334	-0.23199	-0.23207	0.55607	-0.07429	0.58297	-0.09175	0.42457	0.15706
	Sig.	0.08001	0.09726	0.27337	0.10312	0.12498	0.00284	0.08757	0.15935	0.23353	0.68474	0.6056	0.99864	0.17229	0.06535	0.48083	0.69392	0.24756	0.30027	0.4147	0.20178	0.000840858	0.07784	0.3137	0.18934	0.32859	0.01183	0.4147	0.49356	0.65166	0.46855	0.19358	0.56302	0.3512	0.99016	0.35004	0.03554	0.62001	0.45147	0.53914	0.56844	0.46812	0.46795	0.0109	0.75558	0.00698	0.70046	0.06206	0.50842
TAG	Pearson Korr.	-0.122	0.24796	0.13568	0.30498	0.23895	0.76254	0.27137	0.11253	0.39085	0.1344	-0.12552	-0.19379	0.48813	0.38235	0.00529	-0.02558	0.6326	0.67464	0.35672	0.2118	0.79425	0.47762	0.25291	0.16323	-0.02189	0.55131	0.35672	0.21727	-0.42475	0.48928	0.58273	-0.11252	-0.41043	-0.46005	0.07495	-0.60328	-0.19092	0.63415	-0.01339	-0.45826	-0.40795	-0.44189	0.45965	-0.42911	0.34988	-0.41469	-0.04559	-0.09942
	Sig.	0.70565	0.43712	0.67417	0.33508	0.45448	0.00393	0.39355	0.72769	0.20902	0.67709	0.69751	0.54617	0.10739	0.21997	0.98699	0.93711	0.02728	0.0161	0.25503	0.50871	0.00203	0.11633	0.42772	0.61224	0.94616	0.06317	0.25503	0.49757	0.16871	0.10644	0.04677	0.72772	0.18509	0.13236	0.81692	0.03782	0.55226	0.02679	0.96705	0.13407	0.18802	0.15036	0.04145	0.05903	0.13047	0.06907	0.84863	0.67667
FF acid	Pearson Korr.	-0.31364	-0.35666	-0.27052	-0.30809	-0.37162	-0.26855	-0.42166	-0.29286	-0.27644	-0.08411	-0.29311	0.29024	-0.31694	-0.50075	-0.23726	0.45073	0.03576	-0.22311	-0.21079	-0.04584	-0.06438	-0.29844	-0.35407	-0.42036	0.07569	-0.2597	-0.21079	-0.2115	0.36177	-0.24925	-0.27323	-0.12408	0.61076	0.20962	0.54125	0.0146	-0.63909	-0.39691	-0.19721	0.79802	0.88252	0.82063	-0.55119	0.55256	-0.34494	0.58243	0.11335	0.50509
	Sig.	0.32084	0.25511	0.39509	0.32993	0.23426	0.39867	0.17216	0.3556	0.38442	0.79495	0.35516	0.36012	0.31549	0.09727	0.45778	0.14141	0.91214	0.48578	0.51079	0.88751	0.84244	0.34608	0.25883	0.17364	0.81515	0.41498	0.51079	0.50933	0.24787	0.43467	0.39018	0.70084	0.0349	0.51319	0.06917	0.96408	0.02527	0.20143	0.53898	0.00186	0.000144212	0.00107	0.01177	0.01152	0.13637	0.00705	0.63419	0.02311
		Ribu5P; Rib5P; X5P	G6P; F6P ;M6P	S7P	G1P; M6P	S6P	T6P; L1P; Suc6P	Ino1P; Man1P	UDP-Glc;UDP-Gal	2 deoxy G6P	GDP-glu	GlcN6P	GlcNAc6P	DHAP	Gly3P	NADP	NAD	FAD	pyridoxamine5P	thiamine5P	ATP	ADP	AMP	AICAR	UMP	UDP	GMP	GDP	CTP	dUMP	dTMP	dTTP	dCMP	cAMP	cGMP	malonate	urea	thiamine	thymidine	beta NMN	cytidine	deoxycytidine	cytosine	PE	PG	PC	PI	lysoPC	SQDG
[truncated: 9 more columns]

## Sheet: bark Conventwald
G6P; F6P ;M6P	Pearson Korr.	1
	Sig.	--
S7P	Pearson Korr.	0.91841	1
	Sig.	2.48061e-05	--
G1P; M6P	Pearson Korr.	0.82978	0.73384	1
	Sig.	0.000839374	0.00659	--
S6P	Pearson Korr.	0.92238	0.86481	0.77267	1
	Sig.	1.94598e-05	0.000282129	0.00322	--
T6P; L1P; Suc6P	Pearson Korr.	0.69466	0.6717	0.80958	0.52813	1
	Sig.	0.01217	0.01675	0.00142	0.07756	--
Ino1P; Man1P	Pearson Korr.	0.783	0.72569	0.73956	0.85818	0.30277	1
	Sig.	0.0026	0.00755	0.00597	0.000354311	0.33878	--
UDP-Glc;UDP-Gal	Pearson Korr.	0.83327	0.73515	0.89233	0.75171	0.87274	0.52612	1
	Sig.	0.000761509	0.00645	9.48878e-05	0.00481	0.000211527	0.07891	--
2 deoxy G6P	Pearson Korr.	0.66731	0.60352	0.75517	0.46687	0.94434	0.21111	0.88065	1
	Sig.	0.01775	0.03773	0.00451	0.12597	3.83051e-06	0.51014	0.000155593	--
GDP-glu	Pearson Korr.	0.01619	0.06591	0.14122	0.169	0.26981	-0.06211	0.25152	0.08418	1
	Sig.	0.96017	0.83874	0.66155	0.59954	0.39638	0.84793	0.43034	0.79478	--
GlcN6P	Pearson Korr.	0.43391	0.28827	0.28846	0.58332	-0.25013	0.71119	0.1782	-0.1894	-0.21003	1
	Sig.	0.15873	0.36353	0.36321	0.04649	0.43299	0.00951	0.57951	0.55549	0.51234	--
GlcNAc6P	Pearson Korr.	-0.15034	-0.01383	-0.26632	-0.22806	-0.30556	0.12365	-0.50619	-0.44092	-0.4381	-0.07877	1
	Sig.	0.64095	0.96598	0.40276	0.4759	0.33412	0.70182	0.09311	0.15136	0.1543	0.80776	--
Gly3P	Pearson Korr.	0.81637	0.66326	0.86048	0.72208	0.8053	0.57146	0.93333	0.78326	0.21981	0.2234	-0.32631	1
	Sig.	0.0012	0.01871	0.000327905	0.008	0.00157	0.05225	9.26548e-06	0.00258	0.49242	0.48521	0.30059	--
NADP	Pearson Korr.	0.27365	0.37536	0.31307	0.33854	0.40573	0.28311	0.14897	0.12739	0.43687	-0.28446	0.21252	0.13698	1
	Sig.	0.38943	0.22922	0.32176	0.28175	0.19067	0.37258	0.64403	0.69318	0.1556	0.37019	0.50724	0.6712	--
NAD	Pearson Korr.	0.52639	0.56919	0.25483	0.3285	0.35303	0.37324	0.14199	0.27247	-0.32057	-0.06727	0.57327	0.23278	0.40317	1
	Sig.	0.07872	0.05341	0.4241	0.29717	0.26032	0.23208	0.65979	0.39156	0.30967	0.83545	0.05134	0.46656	0.19375	--
FAD	Pearson Korr.	0.46913	0.52106	0.60603	0.43846	0.795	0.20385	0.75343	0.67354	0.5643	-0.2916	-0.37025	0.65311	0.45342	-0.00796	1
	Sig.	0.12391	0.08236	0.03673	0.15393	0.002	0.52512	0.00466	0.01634	0.05597	0.35777	0.23613	0.02129	0.13876	0.98041	--
pyridoxamine5P	Pearson Korr.	0.06736	0.16089	-0.3043	-0.03237	-0.24456	0.06291	-0.29995	-0.33221	-0.08565	0.05334	0.64621	-0.1049	0.04141	0.55467	-0.2837	1
	Sig.	0.83522	0.6174	0.33623	0.92045	0.44363	0.84599	0.34353	0.29141	0.79127	0.86922	0.02318	0.74559	0.89832	0.06124	0.37154	--
thiamine5P	Pearson Korr.	-0.30352	-0.20177	-0.2076	-0.23315	-0.18479	-0.13021	-0.32812	-0.20502	-0.24761	-0.17857	0.18991	-0.48487	0.12844	-0.03214	-0.13204	-0.42966	1
	Sig.	0.33751	0.52944	0.51736	0.46585	0.56531	0.68669	0.29776	0.52268	0.43779	0.5787	0.55441	0.11011	0.69078	0.92102	0.68249	0.16332	--
ATP	Pearson Korr.	-0.07736	-0.12305	-0.35303	-0.04317	-0.2454	-0.29855	-0.14149	-0.19142	0.373	0.13671	-0.37358	-0.19022	-0.23821	-0.16451	-0.24419	0.25447	-0.21445	1
	Sig.	0.81113	0.7032	0.26033	0.89402	0.44202	0.34589	0.66093	0.55119	0.23241	0.67181	0.23162	0.55375	0.45593	0.60942	0.44436	0.42478	0.5033	--
ADP	Pearson Korr.	0.31808	0.12744	0.27394	0.21108	0.36988	-0.07046	0.54054	0.51482	0.29369	0.11627	-0.66629	0.5647	-0.42565	-0.14762	0.20194	-0.04292	-0.62388	0.51738	1
	Sig.	0.31365	0.69306	0.38892	0.5102	0.23664	0.82775	0.0696	0.08677	0.35417	0.71896	0.01799	0.05576	0.16772	0.64707	0.52909	0.89463	0.03016	0.08494	--
AMP	Pearson Korr.	0.48081	0.49651	0.56911	0.27723	0.39832	0.53122	0.29729	0.32114	-0.27286	0.16187	0.45337	0.37273	0.18705	0.56434	0.04799	0.29925	-0.20196	-0.35265	-0.07284	1
	Sig.	0.11357	0.1006	0.05345	0.38301	0.19968	0.07553	0.34803	0.30877	0.39086	0.61524	0.1388	0.23276	0.56048	0.05595	0.88226	0.3447	0.52905	0.26087	0.82201	--
AICAR	Pearson Korr.	0.7617	0.57576	0.53644	0.59892	0.61957	0.32885	0.73705	0.70889	-0.04444	0.22096	-0.30424	0.79719	-0.11081	0.40156	0.31676	0.08036	-0.40653	0.16427	0.69198	0.17898	1
	Sig.	0.00399	0.05011	0.07217	0.03961	0.03166	0.29662	0.00624	0.00985	0.89091	0.49011	0.33631	0.0019	0.73173	0.19571	0.31579	0.80394	0.18972	0.60995	0.01265	0.57782	--
UMP	Pearson Korr.	0.51555	0.36814	0.71476	0.50534	0.39445	0.5552	0.58341	0.35339	0.16471	0.48942	-0.27626	0.58541	0.07017	-0.16235	0.29707	-0.22529	-0.35333	-0.08561	0.27099	0.54402	0.26014	1
	Sig.	0.08624	0.23902	0.00899	0.09376	0.20449	0.06095	0.04645	0.2598	0.60897	0.10633	0.38474	0.04552	0.82845	0.61418	0.3484	0.48143	0.25989	0.79135	0.39425	0.06748	0.41417	--
UDP	Pearson Korr.	-0.21327	-0.36816	0.0383	-0.14266	-0.33461	0.10048	-0.14534	-0.24184	-0.38384	0.433	-0.02621	-0.08599	-0.3705	-0.49158	-0.37979	-0.35403	-0.00315	-0.2997	-0.13504	0.14276	-0.24111	0.51489	1
	Sig.	0.5057	0.239	0.90592	0.65829	0.28773	0.75602	0.65222	0.44889	0.21803	0.15971	0.93556	0.79045	0.2358	0.10456	0.22333	0.25888	0.99226	0.34394	0.67563	0.65806	0.45029	0.08672	--
GMP	Pearson Korr.	0.1709	0.05349	-0.22875	0.12473	-0.15705	-0.08058	-0.02863	-0.13148	0.11451	0.26979	-0.11954	-0.01445	-0.16362	0.07635	-0.16772	0.38356	-0.1473	0.80295	0.36124	-0.16713	0.38395	0.05585	-0.20586	1
	Sig.	0.59537	0.86888	0.47452	0.69933	0.62593	0.80341	0.92963	0.68377	0.72306	0.39642	0.71136	0.96444	0.61138	0.81355	0.60234	0.21839	0.64779	0.00166	0.24863	0.60365	0.21788	0.86312	0.52096	--
dUMP	Pearson Korr.	-0.46006	-0.48251	-0.17123	-0.40136	-0.33885	-0.19172	-0.29819	-0.2931	-0.32065	0.04811	0.07464	-0.3188	-0.2399	-0.56793	-0.21188	-0.42795	0.30928	-0.40244	-0.41067	-0.01123	-0.48907	0.28006	0.84895	-0.27642	1
	Sig.	0.13235	0.11211	0.59465	0.19595	0.28128	0.55055	0.3465	0.35519	0.30955	0.88198	0.81768	0.31251	0.45265	0.05406	0.50856	0.16519	0.32797	0.19464	0.18481	0.97236	0.10661	0.37796	0.000477851	0.38445	--
dTMP	Pearson Korr.	0.09226	0.22757	0.072	0.14155	0.19662	0.10086	-0.11241	-0.04999	0.30058	-0.32444	0.30363	-0.15039	0.93004	0.40563	0.18309	0.13103	0.19879	-0.09424	-0.52407	0.17344	-0.26538	-0.03213	-0.30879	-0.06	-0.15126	1
	Sig.	0.77552	0.47688	0.82403	0.66078	0.54022	0.75513	0.72796	0.87739	0.34246	0.30354	0.33734	0.64084	1.17245e-05	0.19079	0.56898	0.68482	0.53566	0.7708	0.08029	0.58983	0.40449	0.92105	0.32877	0.85306	0.63889	--
dTTP	Pearson Korr.	0.62427	0.42837	0.62138	0.59206	0.4012	0.53386	0.65446	0.55943	-0.29552	0.49012	-0.33406	0.70263	-0.30338	0.14359	0.11952	-0.26678	-0.27312	-0.24541	0.4833	0.16535	0.70657	0.3076	0.18679	-0.16856	-0.17423	-0.49746	1
	Sig.	0.03003	0.16473	0.03102	0.04254	0.19614	0.07381	0.02093	0.0586	0.35105	0.10575	0.28857	0.01083	0.33775	0.65616	0.71141	0.40192	0.39038	0.442	0.11144	0.60756	0.0102	0.33074	0.56104	0.60049	0.58811	0.09985	--
dCMP	Pearson Korr.	0.2938	0.28184	0.28607	0.16712	0.24253	0.3788	0.13876	0.15997	-0.20705	0.04012	0.53745	0.32036	0.06603	0.62261	-0.01199	0.32142	0.13833	-0.26916	-0.03238	0.50071	0.32387	-0.07437	-0.25014	-0.08808	-0.33347	-0.06859	0.28058	1
	Sig.	0.35398	0.37482	0.36738	0.60367	0.44755	0.22464	0.66714	0.61944	0.51849	0.90149	0.07153	0.31	0.83844	0.0306	0.97051	0.30831	0.66811	0.39756	0.92042	0.0973	0.30443	0.81833	0.43298	0.78546	0.28948	0.83226	0.37705	--
cAMP	Pearson Korr.	-0.09436	0.05596	-0.12998	-0.2704	-0.07259	0.000644608	-0.21481	-0.13148	-0.20362	-0.15805	0.69601	-0.05052	-0.16362	0.42587	-0.16772	0.6784	-0.1473	-0.13235	-0.08629	0.53593	-0.06208	-0.17172	-0.20586	-0.09091	-0.16903	-0.14893	-0.16856	0.659	1
	Sig.	0.77052	0.86285	0.68723	0.39532	0.82262	0.99841	0.50257	0.68377	0.5256	0.62371	0.01194	0.8761	0.61138	0.16747	0.60234	0.0153	0.64779	0.68178	0.78975	0.07249	0.84802	0.59358	0.52096	0.77873	0.59947	0.64411	0.60049	0.01976	--
malonate	Pearson Korr.	0.04728	0.03962	0.19046	0.16388	-0.04908	0.36495	0.0055	-0.15418	0.02221	0.13745	0.06332	-0.09902	0.36049	-0.05995	0.23249	-0.33984	0.47901	-0.39855	-0.53793	-0.04337	-0.39012	0.0432	0.01631	-0.27375	0.13182	0.24402	-0.11434	-0.03431	-0.27375	1
	Sig.	0.88398	0.9027	0.55323	0.6108	0.87961	0.24344	0.98647	0.63236	0.94539	0.67013	0.845	0.75948	0.24967	0.85318	0.46713	0.27978	0.11512	0.19939	0.07123	0.89354	0.20995	0.89396	0.95988	0.38925	0.683	0.44468	0.72346	0.91571	0.38925	--
urea	Pearson Korr.	-0.05148	0.04689	-0.28412	-0.1296	-0.21586	-0.09727	-0.27882	-0.1152	-0.75567	-0.0252	0.42077	-0.3259	-0.10523	0.25695	-0.30471	0.11939	0.30235	-0.33186	-0.50685	0.0405	-0.06193	-0.26318	0.21486	-0.02143	0.38414	0.06719	-0.03107	-0.13041	0.00035233	-0.0685	1
	Sig.	0.87376	0.88494	0.3708	0.68811	0.50043	0.76363	0.38016	0.72147	0.00447	0.93804	0.17318	0.30124	0.74482	0.42013	0.33553	0.7117	0.33948	0.29196	0.09261	0.90055	0.84837	0.40853	0.50247	0.9473	0.21764	0.83564	0.92363	0.68623	0.99913	0.83247	--
thiamine	Pearson Korr.	-0.06154	-0.000141121	-0.17913	-0.15877	-0.34847	0.17572	-0.46584	-0.37701	-0.60392	0.12126	0.734	-0.38719	0.12104	0.48996	-0.53676	0.4991	-0.00279	-0.28328	-0.5657	0.53097	-0.34368	-0.05057	0.21414	-0.12731	0.14977	0.31867	-0.22599	0.08703	0.36538	0.12804	0.51058	1
	Sig.	0.84931	0.99965	0.5775	0.62212	0.26697	0.58489	0.12692	0.22702	0.03757	0.70736	0.00657	0.2137	0.70786	0.10588	0.07196	0.09856	0.99313	0.37227	0.05523	0.07569	0.27405	0.87598	0.50394	0.69337	0.64222	0.31271	0.48002	0.78798	0.24283	0.69169	0.08984	--
thymidine	Pearson Korr.	0.45903	0.17406	0.27557	0.32427	0.13191	0.31627	0.36883	0.17621	-0.02506	0.47515	-0.09384	0.54538	-0.30301	0.14907	0.01033	0.3223	-0.5253	0.31888	0.59783	0.23912	0.65947	0.44036	0.08085	0.61365	-0.23252	-0.40997	0.38586	0.27532	0.12486	-0.18879	-0.26389	-0.09848	1
	Sig.	0.13333	0.5885	0.38597	0.30381	0.6828	0.31657	0.23808	0.58381	0.93837	0.1185	0.77175	0.06666	0.33838	0.64381	0.97458	0.30691	0.07946	0.31237	0.04006	0.45416	0.01965	0.15194	0.80275	0.03381	0.46708	0.18563	0.21541	0.38642	0.69901	0.55678	0.40723	0.76074	--
beta NMN	Pearson Korr.	0.30202	0.14493	0.12847	0.46232	-0.3014	0.62533	0.01087	-0.33609	-0.10054	0.78549	0.21435	0.24397	-0.10128	0.12659	-0.32042	0.33611	-0.29326	0.03521	0.056	0.07836	0.24074	0.20279	0.24719	0.19151	-0.13515	-0.20218	0.43233	0.3371	0.06741	0.01324	-0.12589	0.12279	0.51074	1
	Sig.	0.34004	0.65314	0.6907	0.13021	0.34108	0.02967	0.97324	0.28547	0.75588	0.00246	0.50351	0.44478	0.75414	0.69502	0.30991	0.28543	0.35492	0.91351	0.86276	0.80872	0.451	0.52731	0.4386	0.55102	0.67537	0.52859	0.16043	0.28394	0.8351	0.96741	0.69665	0.70381	0.08973	--
cytidine	Pearson Korr.	0.07692	0.27973	0.02434	-0.0257	0.31887	-0.1512	0.23469	0.32493	0.00809	-0.45558	0.00241	0.09598	0.08813	0.07249	0.59491	0.01164	0.01287	-0.34948	-0.13443	-0.09264	-0.00597	-0.27422	-0.42067	-0.26312	-0.08775	-0.01246	-0.10032	-0.14759	0.12404	0.20424	0.29547	-0.08362	-0.28274	-0.51697	1
	Sig.	0.81219	0.37855	0.94015	0.9368	0.31239	0.63901	0.4628	0.30276	0.9801	0.13665	0.99406	0.76667	0.78534	0.82285	0.0413	0.97137	0.96832	0.26548	0.67702	0.77462	0.9853	0.38841	0.17328	0.40865	0.78625	0.96933	0.7564	0.64714	0.70091	0.5243	0.35113	0.79612	0.37323	0.08523	--
deoxycytidine	Pearson Korr.	0.44749	0.50466	0.09928	0.31578	0.20225	0.11941	0.36029	0.39656	-0.35407	0.16746	-0.15715	0.25059	-0.41285	0.29772	0.10805	0.19088	-0.17651	0.12644	0.34991	-0.01567	0.54495	-0.20418	-0.37013	0.20245	-0.4236	-0.43864	0.459	0.04698	0.11098	-0.20808	0.343	-0.06097	0.1861	-0.0355	0.50782	1
	Sig.	0.14465	0.09427	0.75886	0.31736	0.52844	0.71165	0.24996	0.20186	0.25882	0.60293	0.62572	0.43211	0.18226	0.34729	0.73819	0.55234	0.58318	0.69537	0.26486	0.96146	0.06692	0.52443	0.23629	0.52802	0.16999	0.15373	0.13336	0.88472	0.73133	0.51635	0.27506	0.85071	0.56252	0.91278	0.09189	--
cytosine	Pearson Korr.	0.4381	0.34154	0.18431	0.26925	0.41417	-0.07231	0.51236	0.59801	-0.22924	0.00615	-0.41704	0.39186	-0.30832	0.10855	0.29418	-0.17051	-0.01481	0.1833	0.46502	-0.16202	0.72449	0.01166	-0.19221	0.4331	-0.15523	-0.35132	0.42018	-0.07856	-0.2709	-0.23995	0.33288	-0.38022	0.34628	-0.21635	0.35349	0.7137	1
	Sig.	0.1543	0.27723	0.56635	0.39741	0.18073	0.82329	0.08855	0.03999	0.47355	0.98486	0.17742	0.20774	0.32954	0.73702	0.35334	0.59623	0.96357	0.56852	0.12769	0.61492	0.0077	0.97132	0.54953	0.1596	0.63001	0.2628	0.17384	0.80825	0.3944	0.45254	0.29039	0.22276	0.27019	0.49943	0.25966	0.00914	--
PE	Pearson Korr.	-0.13472	-0.33118	-0.0433	-0.03061	-0.3214	-0.02315	-0.06616	-0.17292	-0.18833	0.50468	-0.42114	-0.14562	-0.45809	-0.58304	-0.36898	-0.51774	0.23151	0.26661	0.13411	-0.20263	-0.03517	0.4093	0.71104	0.30126	0.58227	-0.35536	0.14925	-0.36448	-0.52214	0.00137	0.06125	-0.17482	0.1906	0.14182	-0.55215	-0.18526	0.17581	1
	Sig.	0.67636	0.293	0.8937	0.92475	0.30835	0.94308	0.83812	0.59097	0.55777	0.09425	0.17275	0.65158	0.13422	0.04662	0.23788	0.08468	0.46907	0.40223	0.67776	0.52765	0.9136	0.18642	0.00953	0.34132	0.04698	0.25697	0.6434	0.24409	0.08162	0.99663	0.85002	0.58683	0.55293	0.66018	0.06269	0.56433	0.58469	--
PG	Pearson Korr.	-0.44331	-0.61568	-0.28482	-0.29077	-0.55515	-0.19043	-0.4113	-0.46059	-0.11952	0.34674	-0.24881	-0.41797	-0.32331	-0.59088	-0.60209	-0.39435	0.17915	0.25555	-0.02934	-0.25202	-0.34866	0.22739	0.73317	0.1302	0.58776	-0.15004	-0.08138	-0.41838	-0.45512	-0.0231	-0.02682	0.0338	-0.01145	0.16402	-0.72567	-0.50226	-0.24376	0.81292	1
	Sig.	0.14889	0.03306	0.36957	0.35921	0.06098	0.5533	0.18407	0.13185	0.71141	0.2695	0.43551	0.17635	0.30531	0.04306	0.03831	0.20461	0.57745	0.42274	0.92787	0.42941	0.26669	0.47724	0.00667	0.68672	0.04445	0.64162	0.80149	0.17589	0.1371	0.94318	0.93406	0.91695	0.97183	0.61048	0.00755	0.09611	0.44518	1.32234e-05	--
PC	Pearson Korr.	-0.24788	-0.42109	-0.14876	-0.14536	-0.43148	-0.06317	-0.2384	-0.30966	-0.24958	0.4486	-0.2667	-0.31517	-0.39058	-0.52238	-0.48145	-0.47035	0.36639	0.23662	-0.04124	-0.17277	-0.19444	0.31672	0.70264	0.27561	0.61691	-0.24332	0.00015068	-0.32468	-0.46176	0.09814	0.10743	-0.02661	0.10013	0.10821	-0.59231	-0.29013	0.04552	0.97126	0.86938	1
	Sig.	0.43728	0.17281	0.64451	0.65217	0.16135	0.84536	0.45555	0.32735	0.43404	0.14353	0.40206	0.31835	0.20936	0.08145	0.11302	0.1228	0.24144	0.45903	0.89875	0.5913	0.5448	0.31585	0.01082	0.38591	0.03261	0.44602	0.99963	0.30316	0.13074	0.76157	0.73965	0.93457	0.75686	0.73782	0.04243	0.36031	0.88829	1.14353e-12	6.47999e-07	--
PI	Pearson Korr.	0.14434	0.30466	0.04989	0.04814	0.14415	0.0949	0.04555	0.13798	-0.41931	-0.17892	0.30525	-0.12628	0.19251	0.27514	0.26398	-0.0802	0.51482	-0.47589	-0.57955	0.12923	-0.12654	-0.1637	-0.13691	-0.14686	0.19811	0.20088	-0.1479	-0.0102	0.01733	0.49489	0.65998	0.29279	-0.3109	-0.39501	0.6899	0.35445	0.33463	-0.29842	-0.56646	-0.26192	1
	Sig.	0.65446	0.33562	0.87762	0.88189	0.65489	0.76923	0.88822	0.66892	0.17483	0.57796	0.33464	0.69574	0.54888	0.38675	0.40707	0.80432	0.08676	0.11786	0.04827	0.68895	0.69514	0.61121	0.67135	0.64877	0.5371	0.53131	0.64643	0.9749	0.95736	0.10189	0.01952	0.35572	0.32531	0.20379	0.01303	0.25828	0.2877	0.20125	0.00922	0.26461	--
lysoPC	Pearson Korr.	-0.40532	-0.52379	-0.36097	-0.35382	-0.41516	-0.38478	-0.3409	-0.23914	-0.31616	0.10864	-0.33127	-0.50074	-0.39966	-0.47848	-0.45439	-0.54772	0.54254	0.26182	-0.07803	-0.41791	-0.23237	-0.06291	0.44665	0.23725	0.51281	-0.2054	-0.10712	-0.43791	-0.53986	0.09939	0.26506	-0.07944	-0.13732	-0.22787	-0.32956	-0.11309	0.23247	0.6824	0.73637	0.76836	-0.14965	1
	Sig.	0.19116	0.08049	0.249	0.25919	0.17957	0.2168	0.27819	0.45413	0.31675	0.73681	0.29287	0.09728	0.19804	0.11559	0.13781	0.06526	0.06838	0.41105	0.80952	0.17641	0.46738	0.846	0.14549	0.45779	0.08822	0.52191	0.74038	0.1545	0.07002	0.75859	0.40507	0.80614	0.67041	0.47629	0.29551	0.72638	0.46717	0.00091673	0.000213859	7.58755e-05	0.52887	--
SQDG	Pearson Korr.	-0.1774	-0.13561	-0.35584	-0.31026	-0.20398	-0.29211	-0.43996	-0.10829	-0.64066	-0.22274	0.3205	-0.5346	0.03	0.39825	-0.51899	0.04989	0.45814	-0.00155	-0.40221	0.06123	-0.14224	-0.39303	-0.00108	0.08887	0.10951	0.31154	-0.21433	-0.08689	-0.07368	-0.05482	0.69138	0.56515	-0.33115	-0.34332	-0.06407	0.11882	0.17021	0.06307	0.1994	0.21502	0.24062	0.47758	1
	Sig.	0.58124	0.67433	0.25628	0.32635	0.52485	0.35689	0.15235	0.73763	0.02479	0.48653	0.30979	0.07334	0.92626	0.19977	0.08381	0.87763	0.13418	0.99619	0.19492	0.85007	0.65923	0.20627	0.99735	0.78359	0.73477	0.32425	0.50354	0.78831	0.81999	0.86564	0.01276	0.05552	0.29305	0.27457	0.84319	0.71302	0.59689	0.79167	0.39933	0.36262	0.30683	0.03321	--
MDGD	Pearson Korr.	-0.15805	-0.2377	-0.0716	-0.19376	-0.19856	-0.0811	-0.21966	-0.06692	-0.60103	0.15495	0.02496	-0.33782	-0.24327	-0.09904	-0.45255	-0.46385	0.64763	-0.10047	-0.29382	0.07694	-0.13924	0.10454	0.53959	0.0377	0.58461	-0.06191	0.03859	-0.06083	-0.27374	0.09886	0.47901	0.20958	-0.15935	-0.1714	-0.35403	-0.11448	0.18802	0.62599	0.75016	0.7305	-0.12838	0.81027	0.50002	1
	Sig.	0.62371	0.45693	0.825	0.54624	0.53616	0.80215	0.49273	0.83629	0.03874	0.63062	0.93862	0.28284	0.44613	0.75942	0.13961	0.12878	0.02279	0.75604	0.35395	0.81214	0.66604	0.74643	0.07019	0.9074	0.04589	0.84841	0.90522	0.85103	0.38928	0.75986	0.11512	0.51327	0.62082	0.59429	0.25888	0.72314	0.55842	0.00315	0.000139371	0.00025461	0.58959	1.48522e-05	0.02476	--
DGDG	Pearson Korr.	-0.25387	-0.39899	-0.20285	-0.25009	-0.37165	-0.16754	-0.31992	-0.21265	-0.50776	0.26784	-0.09899	-0.39509	-0.36794	-0.24678	-0.62274	-0.39107	0.43614	0.14677	-0.11357	-0.04654	-0.14017	0.13902	0.62805	0.19531	0.55937	-0.14462	0.02374	-0.21869	-0.35545	-0.05385	0.3461	0.1835	-0.02452	-0.03538	-0.56857	-0.18834	0.11636	0.77825	0.87478	0.86084	-0.32375	0.81734	0.51868	0.91939	1
	Sig.	0.42591	0.19885	0.52719	0.43306	0.23423	0.60273	0.31071	0.50698	0.09193	0.39998	0.75955	0.20369	0.23929	0.43937	0.03055	0.20874	0.15637	0.64898	0.72527	0.88579	0.66392	0.66656	0.02875	0.54297	0.05863	0.65383	0.94161	0.4947	0.25684	0.868	0.27045	0.56808	0.9397	0.91307	0.05373	0.55774	0.71875	5.32872e-05	4.52566e-07	1.10929e-06	0.16379	1.08455e-05	0.01912	1.01574e-08	--
GlcCer	Pearson Korr.	-0.44569	-0.52341	-0.23285	-0.40379	-0.39013	-0.30035	-0.35645	-0.26315	-0.29099	0.14066	-0.18125	-0.4522	-0.36425	-0.52384	-0.51456	-0.46563	0.32536	0.10847	-0.11615	-0.04844	-0.37997	0.25578	0.74322	0.01702	0.73998	-0.14068	-0.15416	-0.41005	-0.31593	-0.0916	0.20352	0.11729	-0.1834	-0.19485	-0.49137	-0.37063	-0.09271	0.71215	0.90429	0.79962	-0.3844	0.8254	0.39282	0.88061	0.92073	1
	Sig.	0.14646	0.08074	0.46642	0.193	0.20994	0.34284	0.25542	0.4086	0.35883	0.66281	0.57293	0.13996	0.24441	0.08045	0.08695	0.12712	0.30208	0.7372	0.71925	0.88117	0.2231	0.42231	0.00561	0.95814	0.00593	0.66278	0.63238	0.18554	0.31712	0.77709	0.5258	0.7166	0.5683	0.54395	0.10473	0.23561	0.77443	0.000427434	4.50164e-08	2.32892e-05	0.09425	7.45787e-06	0.08666	3.01215e-07	8.78339e-09	--
GlcADG	Pearson Korr.	-0.11387	-0.26698	-0.04705	0.01692	-0.30426	-0.01962	-0.0678	-0.14313	-0.26226	0.44083	-0.45486	-0.20702	-0.319	-0.56254	-0.30825	-0.59368	0.22356	0.10143	-0.0263	-0.28299	-0.12698	0.32945	0.70693	0.12337	0.61631	-0.19768	0.15403	-0.61641	-0.72174	0.12883	0.27346	-0.03802	-0.03854	0.03291	-0.34028	-0.09999	0.19416	0.71516	0.66466	0.70304	-0.15864	0.66255	0.11111	0.63239	0.67546	0.65351	1
	Sig.	0.72456	0.40154	0.88456	0.95839	0.33629	0.95175	0.83416	0.6572	0.41024	0.15145	0.13735	0.51854	0.31219	0.0569	0.32966	0.04183	0.48489	0.75379	0.93534	0.37279	0.69413	0.29569	0.01015	0.70248	0.03283	0.53799	0.63267	0.0328	0.00805	0.68987	0.38977	0.90661	0.90533	0.91914	0.27913	0.75719	0.5454	0.000393641	0.00139	0.000545129	0.50412	0.00146	0.64095	0.00277	0.00108	0.00178	--
ASG	Pearson Korr.	0.28847	0.41503	0.46781	0.051	0.73171	0.04997	0.37348	0.65479	-0.0483	-0.56064	0.22904	0.34761	0.40928	0.54321	0.4322	-0.00603	0.01571	-0.48159	-0.05515	0.616	0.18543	0.07632	-0.28934	-0.46208	-0.1612	0.35143	0.06345	0.40377	0.37057	-0.12989	0.06388	0.13662	-0.24909	-0.50206	0.34558	0.04583	0.04582	-0.32116	-0.31104	-0.31626	0.23899	-0.14528	0.1848	0.03106	-0.14254	-0.08212	-0.10312	1
	Sig.	0.36319	0.17972	0.12511	0.87492	0.00683	0.87743	0.23175	0.02085	0.88149	0.05793	0.47396	0.26823	0.18645	0.06796	0.16057	0.98516	0.96136	0.1129	0.86482	0.03295	0.56395	0.81363	0.36167	0.13044	0.61672	0.26265	0.84469	0.19303	0.23571	0.68743	0.84364	0.672	0.43497	0.09626	0.27122	0.88752	0.88756	0.16738	0.18193	0.17431	0.31021	0.5411	0.43539	0.89658	0.54886	0.73071	0.6653	--
SG	Pearson Korr.	0.60717	0.64714	0.62417	0.46087	0.90039	0.22371	0.768	0.81574	0.24729	-0.35303	-0.13224	0.73714	0.4288	0.37117	0.86964	-0.09096	-0.14962	-0.35102	0.20688	0.23262	0.57268	0.16881	-0.44698	-0.15009	-0.31997	0.18946	0.29482	0.25931	0.01936	-0.01361	-0.03181	-0.35767	0.08328	-0.26991	0.58115	0.29256	0.46917	-0.40323	-0.67399	-0.53481	0.40563	-0.55372	-0.33291	-0.45041	-0.60012	-0.61687	-0.3805	0.51779
	Sig.	0.03628	0.02292	0.03006	0.13158	6.52159e-05	0.48459	0.00353	0.00122	0.4384	0.26032	0.68205	0.00623	0.16426	0.23489	0.000237236	0.7786	0.64256	0.26324	0.51885	0.46688	0.05164	0.59996	0.14516	0.6415	0.31063	0.55535	0.35224	0.41572	0.95238	0.96652	0.92182	0.25367	0.79695	0.39621	0.04751	0.35611	0.12387	0.07791	0.00112	0.01512	0.076	0.01131	0.15151	0.04628	0.00515	0.00377	0.09792	0.01936
DAG	Pearson Korr.	0.3489	0.16533	0.21249	0.30385	0.11493	0.20437	0.20728	0.20703	-0.34062	0.38512	-0.14699	0.16138	-0.13327	0.12706	-0.19221	-0.2628	0.34928	0.20553	0.12162	0.07684	0.46714	0.28658	0.25823	0.50057	0.15147	-0.07341	0.31965	0.1381	-0.34704	-0.10558	0.27234	-0.11025	0.34462	0.16108	-0.45593	0.09368	0.53431	0.54916	0.22082	0.52429	0.11609	0.33985	0.25605	0.45457	0.49751	0.23045	0.45288	-0.05379
	Sig.	0.26634	0.60761	0.50731	0.33697	0.72208	0.52403	0.51801	0.51853	0.27862	0.21636	0.64848	0.61633	0.67966	0.69395	0.54952	0.40924	0.26577	0.52162	0.70652	0.81238	0.12573	0.36648	0.41772	0.09741	0.6384	0.82064	0.31114	0.66864	0.26906	0.74401	0.39179	0.73302	0.27265	0.617	0.13632	0.77213	0.07353	0.01215	0.34949	0.01764	0.62597	0.14263	0.27587	0.04405	0.02561	0.32832	0.04495	0.8218
TAG	Pearson Korr.	0.5084	0.51059	0.35925	0.32575	0.54005	0.18846	0.34536	0.5425	-0.25015	-0.13075	0.08788	0.2425	0.27369	0.65528	0.15535	-0.06907	0.42166	-0.00469	-0.00706	0.3229	0.49557	-0.03207	-0.38529	0.21703	-0.32441	0.28775	0.19114	0.44258	-0.00429	-0.02435	0.24995	0.00388	0.03805	-0.23821	0.01686	0.29892	0.51329	-0.2186	-0.41208	-0.1944	0.4777	-0.05373	0.32314	0.14103	-0.03837	-0.23743	-0.131	0.41256
	Sig.	0.09146	0.08984	0.25142	0.30147	0.0699	0.55748	0.27154	0.0684	0.43296	0.68545	0.78594	0.44761	0.38936	0.02072	0.62972	0.8311	0.17216	0.98845	0.98264	0.30596	0.10134	0.92119	0.21615	0.49805	0.30357	0.36444	0.55179	0.14964	0.98945	0.94013	0.43334	0.99044	0.90654	0.45593	0.95854	0.34526	0.08787	0.35449	0.07101	0.4115	0.03316	0.82199	0.16462	0.55312	0.8724	0.31346	0.58198	0.07065
FF acid	Pearson Korr.	-0.44175	-0.59311	-0.19135	-0.42396	-0.35028	-0.26113	-0.2363	-0.31557	0.21619	0.05632	-0.27818	-0.22392	-0.29558	-0.59815	-0.15607	-0.15568	-0.24049	0.20938	0.18645	-0.11188	-0.41451	0.25544	0.38027	0.02278	0.29797	-0.25918	-0.27084	-0.41363	-0.10339	0.22688	-0.4711	0.01537	0.2066	-0.0745	-0.20677	-0.40949	-0.36319	0.45755	0.53459	0.46571	-0.45726	0.20169	0.01421	0.16077	0.4222	0.43372	0.23017	-0.26404
	Sig.	0.1505	0.04208	0.55135	0.16959	0.26432	0.41234	0.45965	0.3177	0.49976	0.86198	0.3813	0.48417	0.35095	0.03993	0.62813	0.629	0.4515	0.51369	0.56176	0.7292	0.18033	0.42296	0.2227	0.94398	0.34687	0.41596	0.39451	0.18135	0.74915	0.47826	0.12212	0.96218	0.51942	0.81802	0.51906	0.1862	0.24589	0.04251	0.01517	0.03851	0.04266	0.39381	0.95258	0.49833	0.06369	0.05606	0.32894	0.26063
		G6P; F6P ;M6P	S7P	G1P; M6P	S6P	T6P; L1P; Suc6P	Ino1P; Man1P	UDP-Glc;UDP-Gal	2 deoxy G6P	GDP-glu	GlcN6P	GlcNAc6P	Gly3P	NADP	NAD	FAD	pyridoxamine5P	thiamine5P	ATP	ADP	AMP	AICAR	UMP	UDP	GMP	dUMP	dTMP	dTTP	dCMP	cAMP	malonate	urea	thiamine	thymidine	beta NMN	cytidine	deoxycytidine	cytosine	PE	PG	PC	PI	lysoPC	SQDG	MDGD	DGDG	GlcCer	GlcADG	ASG
[truncated: 4 more columns]

## Sheet: bark Tuttlingen
G6P; F6P ;M6P	Pearson Korr.	1
	Sig.	--
S7P	Pearson Korr.	0.88005	1
	Sig.	0.000159378	--
G1P; M6P	Pearson Korr.	0.91652	0.76165	1
	Sig.	2.77215e-05	0.004	--
S6P	Pearson Korr.	0.93589	0.84202	0.88287	1
	Sig.	7.65371e-06	0.000590741	0.000142173	--
T6P; L1P; Suc6P	Pearson Korr.	0.7802	0.8043	0.65341	0.80299	1
	Sig.	0.00276	0.00161	0.02121	0.00166	--
Ino1P; Man1P	Pearson Korr.	0.92792	0.82248	0.77827	0.86747	0.8283	1
	Sig.	1.35661e-05	0.00102	0.00287	0.000256641	0.00087411	--
UDP-Glc;UDP-Gal	Pearson Korr.	0.78043	0.68563	0.63245	0.70478	0.71131	0.73533	1
	Sig.	0.00274	0.01384	0.02732	0.01048	0.00949	0.00643	--
2 deoxy G6P	Pearson Korr.	0.71152	0.66243	0.52963	0.67735	0.83003	0.72654	0.90376	1
	Sig.	0.00946	0.01891	0.07657	0.01552	0.000833692	0.00744	5.52251e-05	--
GDP-glu	Pearson Korr.	0.74404	0.79076	0.58166	0.60041	0.5801	0.80146	0.62024	0.50848	1
	Sig.	0.00552	0.0022	0.04727	0.03899	0.04801	0.00172	0.03142	0.0914	--
GlcN6P	Pearson Korr.	-0.28602	-0.24125	-0.33885	-0.34723	-0.29865	-0.44639	-0.1935	-0.29132	-0.32925	1
	Sig.	0.36747	0.45002	0.28129	0.26878	0.34571	0.14576	0.54679	0.35826	0.29599	--
GlcNAc6P	Pearson Korr.	0.34159	0.39509	0.38743	0.46292	0.43179	0.35197	-0.19541	-0.05872	0.08932	-0.02948	1
	Sig.	0.27716	0.20368	0.21338	0.12964	0.16101	0.26187	0.54277	0.85616	0.78251	0.92753	--
Gly3P	Pearson Korr.	0.73178	0.73282	0.72443	0.63753	0.5082	0.51194	0.60698	0.51438	0.59938	0.13236	0.15231	1
	Sig.	0.00682	0.00671	0.00771	0.02574	0.09161	0.08885	0.03636	0.08709	0.03942	0.68177	0.63653	--
NADP	Pearson Korr.	--	--	--	--	--	--	--	--	--	--	--	--	1
	Sig.	--	--	--	--	--	--	--	--	--	--	--	--	--
NAD	Pearson Korr.	0.18561	0.38316	0.16176	0.28186	0.50588	0.26119	-0.07696	0.02934	0.0922	0.11345	0.8059	0.00567	--	1
	Sig.	0.56357	0.21891	0.61549	0.37478	0.09335	0.41222	0.8121	0.92787	0.77565	0.72555	0.00155	0.98604	--	--
FAD	Pearson Korr.	0.17899	0.44368	0.10128	0.33489	0.51168	0.31148	0.09846	0.24675	0.35015	-0.30886	0.44946	0.07291	--	0.6257	1
	Sig.	0.57779	0.14852	0.75414	0.2873	0.08904	0.32436	0.76081	0.43944	0.26451	0.32866	0.14267	0.82184	--	0.02954	--
pyridoxamine5P	Pearson Korr.	0.36703	0.12902	0.41339	0.25743	-0.03999	0.32606	-0.08249	-0.0956	0.1243	-0.29706	0.28646	0.03484	--	-0.14535	-0.43015	1
	Sig.	0.24056	0.68944	0.18163	0.41922	0.90179	0.30099	0.79883	0.76757	0.70033	0.34842	0.3667	0.9144	--	0.65219	0.16278	--
thiamine5P	Pearson Korr.	0.61719	0.81031	0.45621	0.57219	0.82622	0.68664	0.57162	0.71595	0.74555	-0.35898	0.24785	0.54426	--	0.35504	0.6522	-0.14315	1
	Sig.	0.03251	0.00139	0.13604	0.05188	0.000925002	0.01365	0.05217	0.00883	0.00538	0.25181	0.43733	0.06733	--	0.25743	0.02153	0.65717	--
ATP	Pearson Korr.	-0.2199	-0.08455	-0.24181	-0.08743	-0.24178	-0.22521	-0.0451	-0.20198	-0.05597	0.19585	-0.2014	-0.01589	--	-0.15142	-0.07499	-0.41586	-0.24889	1
	Sig.	0.49224	0.79389	0.44894	0.78701	0.44901	0.48159	0.88932	0.52901	0.86283	0.54183	0.5302	0.96091	--	0.63852	0.81683	0.17877	0.43536	--
ADP	Pearson Korr.	0.52302	0.42965	0.34386	0.49282	0.81226	0.63032	0.66841	0.77653	0.29615	-0.03582	0.19113	0.20674	--	0.42525	0.2725	-0.1616	0.51973	-0.32312	1
	Sig.	0.08102	0.16333	0.27377	0.10356	0.00133	0.02801	0.01749	0.00297	0.34996	0.912	0.55181	0.51913	--	0.16816	0.3915	0.61583	0.08329	0.30562	--
AMP	Pearson Korr.	0.69107	0.66809	0.74953	0.71392	0.66011	0.58219	0.44199	0.52645	0.37519	-0.13805	0.54579	0.72131	--	0.38134	0.41261	0.05891	0.56249	-0.28187	0.41095	1
	Sig.	0.01282	0.01757	0.00501	0.00911	0.01949	0.04702	0.15025	0.07869	0.22945	0.66875	0.06641	0.0081	--	0.2213	0.18253	0.8557	0.05693	0.37476	0.18448	--
AICAR	Pearson Korr.	0.75591	0.62944	0.72286	0.70723	0.64617	0.58322	0.56719	0.50955	0.44651	0.22823	0.40413	0.76877	--	0.3167	0.16611	0.10653	0.4497	-0.35222	0.53284	0.69331	1
	Sig.	0.00445	0.0283	0.0079	0.0101	0.0232	0.04654	0.05445	0.09061	0.14564	0.47556	0.1926	0.00348	--	0.31588	0.60588	0.74176	0.14244	0.2615	0.07447	0.01241	--
UMP	Pearson Korr.	0.47971	0.28277	0.49448	0.33499	0.15662	0.33377	0.60459	0.50549	0.259	-0.01202	-0.30065	0.60339	--	-0.42482	-0.29344	0.11135	0.11491	-0.09258	0.20318	0.52866	0.34883	1
	Sig.	0.11451	0.37317	0.10222	0.28715	0.62689	0.28902	0.0373	0.09364	0.41629	0.97043	0.34234	0.03778	--	0.16864	0.3546	0.73046	0.72214	0.77476	0.5265	0.07721	0.26643	--
UDP	Pearson Korr.	0.1609	-0.00378	-0.13386	0.05005	0.10222	0.35919	0.43401	0.36036	0.37158	-0.01679	-0.4066	-0.08974	--	-0.27647	-0.05951	-0.09867	0.07558	0.10588	0.40989	-0.21354	-0.01287	0.25382	1
	Sig.	0.61739	0.99069	0.67832	0.87724	0.75192	0.25151	0.15863	0.24986	0.23433	0.95871	0.18963	0.78151	--	0.38436	0.85424	0.76032	0.81541	0.74329	0.18573	0.50516	0.96833	0.426	--
GMP	Pearson Korr.	--	--	--	--	--	--	--	--	--	--	--	--	--	--	--	--	--	--	--	--	--	--	--	1
	Sig.	--	--	--	--	--	--	--	--	--	--	--	--	--	--	--	--	--	--	--	--	--	--	--	--
dUMP	Pearson Korr.	0.12127	-0.15709	0.13069	0.07921	0.16599	0.18519	0.04021	0.10473	0.13906	-0.11058	0.0439	0.05169	--	-0.1157	0.02637	0.12222	0.10623	-0.49837	0.2611	0.07926	0.3881	-0.05118	0.23234	--	1
	Sig.	0.70734	0.62586	0.68559	0.80668	0.60615	0.56446	0.90125	0.74601	0.66646	0.73225	0.89224	0.87326	--	0.72029	0.93516	0.70513	0.74248	0.09913	0.41238	0.80657	0.21253	0.87448	0.46743	--	--
dTMP	Pearson Korr.	0.29233	0.47551	0.15953	0.3777	0.35259	0.11739	0.50094	0.53199	0.09526	0.25323	-0.08676	0.52807	--	-0.01007	0.1319	-0.36515	0.34503	0.37246	0.18852	0.30115	0.29414	0.29764	-0.0595	--	-0.45927	1
	Sig.	0.35652	0.11819	0.62044	0.22611	0.26097	0.71634	0.09712	0.07503	0.76838	0.42712	0.78861	0.0776	--	0.97522	0.68282	0.24316	0.27203	0.23313	0.55735	0.3415	0.35341	0.34744	0.85426	--	0.1331	--
dTTP	Pearson Korr.	0.11556	0.00349	0.2154	0.27082	0.25895	0.09108	-0.12558	-0.10889	-0.24378	0.27167	0.69761	-0.03014	--	0.69192	0.2826	-0.05923	-0.13418	-0.16863	0.36038	0.37276	0.46906	-0.2203	-0.20937	--	0.25711	-0.16477	1
	Sig.	0.72063	0.99142	0.50137	0.39455	0.41638	0.77832	0.69736	0.73623	0.44514	0.39301	0.01166	0.92592	--	0.01266	0.37348	0.85491	0.6776	0.60035	0.24983	0.23273	0.12398	0.49144	0.51371	--	0.41983	0.60884	--
dCMP	Pearson Korr.	-0.19634	0.023	-0.12883	-0.02862	0.15456	-0.09905	-0.45677	-0.32583	-0.14301	-0.04158	0.66994	-0.32783	--	0.81493	0.66444	-0.17269	0.14227	-0.18501	0.0352	0.06198	0.00512	-0.75349	-0.45302	--	0.04067	-0.26419	0.59663	1
	Sig.	0.54082	0.94344	0.68988	0.92965	0.63149	0.7594	0.13549	0.30135	0.65748	0.8979	0.01714	0.29822	--	0.00124	0.01843	0.59148	0.65917	0.56485	0.91352	0.84825	0.98739	0.00466	0.13915	--	0.90014	0.40668	0.04057	--
cAMP	Pearson Korr.	0.0072	0.31268	-0.03698	-0.0046	0.19243	0.13102	-0.25833	-0.10889	0.44153	-0.24322	0.38719	0.1092	--	0.40646	0.69042	-0.10809	0.59769	-0.16863	-0.1443	0.19935	-0.01066	-0.38787	-0.20937	--	0.11043	-0.16477	-0.09091	0.54977	1
	Sig.	0.98229	0.3224	0.90915	0.98869	0.54905	0.68484	0.41754	0.73623	0.15073	0.44622	0.2137	0.73548	--	0.18979	0.01294	0.73809	0.04012	0.60035	0.65457	0.53449	0.97377	0.21282	0.51371	--	0.7326	0.60884	0.77873	0.06406	--
malonate	Pearson Korr.	0.27267	0.32554	0.26911	0.34856	0.47857	0.3647	-0.14024	0.01583	0.17459	-0.08408	0.86368	0.02787	--	0.84346	0.65137	0.11248	0.37914	-0.47912	0.3661	0.4852	0.43297	-0.35883	-0.21013	--	0.30597	-0.27618	0.7162	0.79185	0.53115	1
	Sig.	0.39119	0.3018	0.39765	0.26683	0.11551	0.24378	0.66377	0.96105	0.58732	0.79501	0.000293619	0.93149	--	0.000565749	0.02176	0.72781	0.22419	0.11503	0.24185	0.10984	0.15975	0.25202	0.51214	--	0.33344	0.38489	0.00879	0.00214	0.07557	--
urea	Pearson Korr.	0.38971	0.23358	0.47401	0.28785	0.18212	0.42394	0.16392	-0.04281	0.48439	-0.37878	0.09958	0.0742	--	0.02354	-0.11938	0.46754	0.09866	-0.1841	0.02833	-0.106	0.20754	-0.1742	0.01888	--	0.36574	-0.50895	0.02743	0.07741	0.08431	0.14601	1
	Sig.	0.21048	0.46499	0.11951	0.36427	0.57105	0.16961	0.61071	0.89491	0.11052	0.22467	0.75816	0.81874	--	0.94211	0.71173	0.12536	0.76033	0.56681	0.93037	0.74301	0.51748	0.58819	0.95356	--	0.24234	0.09105	0.93256	0.81101	0.79447	0.6507	--
thiamine	Pearson Korr.	0.10595	0.20792	0.15656	0.24803	0.33835	0.16328	-0.27133	-0.12731	0.0503	0.0164	0.83774	0.03835	--	0.80894	0.71389	-0.10018	0.28208	-0.27457	0.19225	0.48661	0.36248	-0.38782	-0.31584	--	0.26029	-0.20064	0.7555	0.83359	0.56601	0.93909	-0.01391	1
	Sig.	0.74312	0.51669	0.62704	0.437	0.28204	0.61213	0.39363	0.69336	0.87664	0.95966	0.000670082	0.9058	--	0.00144	0.00912	0.75672	0.37439	0.38778	0.54943	0.10866	0.24689	0.21288	0.31727	--	0.41389	0.53181	0.00449	0.000754563	0.05506	5.95827e-06	0.96579	--
thymidine	Pearson Korr.	-0.18038	-0.34362	-0.44135	-0.32903	-0.29673	0.00412	-0.05114	-0.0839	0.03989	0.1928	-0.33175	-0.39046	--	-0.27768	-0.28498	0.15029	-0.26791	-0.07497	0.10648	-0.48507	-0.21889	0.00891	0.81662	--	0.21412	-0.32899	-0.18152	-0.30995	-0.18152	-0.14916	-0.04352	-0.27345	1
	Sig.	0.5748	0.27412	0.15091	0.29634	0.34898	0.98985	0.87459	0.79545	0.90204	0.54828	0.29213	0.20952	--	0.38219	0.36928	0.64105	0.39984	0.81687	0.74188	0.10995	0.49429	0.97809	0.00119	--	0.50397	0.2964	0.57234	0.32687	0.57234	0.64361	0.89316	0.38979	--
beta NMN	Pearson Korr.	0.58647	0.457	0.64635	0.52069	0.0456	0.30074	0.40354	0.16062	0.38476	0.06012	-0.0277	0.7104	--	-0.31734	-0.21478	0.37186	0.04965	-0.01367	-0.21683	0.37311	0.55452	0.54399	-0.09844	--	-0.01925	0.32486	-0.09859	-0.42419	-0.18505	-0.18398	0.22999	-0.18422	-0.2035	1
	Sig.	0.04504	0.13528	0.02314	0.08262	0.88809	0.34219	0.19331	0.618	0.21683	0.85276	0.93191	0.00962	--	0.31484	0.50263	0.23395	0.87822	0.96636	0.49847	0.23226	0.06133	0.06749	0.76085	--	0.95264	0.30287	0.76049	0.16934	0.56476	0.56706	0.47207	0.56654	0.52585	--
cytidine	Pearson Korr.	0.25758	0.37423	0.27538	0.3745	0.58291	0.34829	-0.08219	0.08831	0.18352	-0.07785	0.85455	0.11049	--	0.88915	0.71931	-0.09795	0.475	-0.2839	0.41275	0.53018	0.42484	-0.38652	-0.28514	--	0.25253	-0.1326	0.70819	0.80744	0.56198	0.94083	0.10844	0.9369	-0.34454	-0.2713	1
	Sig.	0.41895	0.23075	0.38631	0.23037	0.04668	0.26723	0.79954	0.78492	0.56805	0.80995	0.000399495	0.73248	--	0.000109141	0.00837	0.76202	0.11864	0.37118	0.18238	0.07621	0.16861	0.21456	0.369	--	0.42845	0.68122	0.00995	0.00149	0.05721	5.16739e-06	0.73728	7.08142e-06	0.27276	0.39368	--
deoxycytidine	Pearson Korr.	-0.13876	-0.05739	-0.07577	-0.00679	0.30573	0.03053	-0.32669	-0.07258	-0.18478	-0.05806	0.65623	-0.20531	--	0.70872	0.52356	-0.23569	0.18738	-0.14879	0.32508	0.34828	0.0217	-0.34897	-0.22734	--	0.19412	-0.27674	0.62081	0.67699	0.40219	0.71798	-0.17151	0.77598	-0.22023	-0.64435	0.81992	1
	Sig.	0.66714	0.85938	0.81494	0.9833	0.33384	0.92497	0.3	0.82262	0.56535	0.85776	0.02047	0.52208	--	0.00987	0.08064	0.46086	0.55979	0.64444	0.30252	0.26724	0.94663	0.26623	0.47733	--	0.54548	0.38389	0.03122	0.0156	0.19495	0.00855	0.59404	0.00301	0.49157	0.02372	0.00109	--
cytosine	Pearson Korr.	-0.36402	-0.54164	-0.43297	-0.49483	-0.55082	-0.34252	-0.21468	-0.18723	-0.28442	0.27952	-0.43359	-0.19369	--	-0.52834	-0.38495	0.0516	-0.41988	-0.17257	-0.18433	-0.17957	-0.23062	0.40413	0.43613	--	0.17282	-0.2157	-0.22206	-0.47927	-0.23153	-0.30667	-0.46412	-0.28006	0.6684	-0.01859	-0.48451	-0.18377	1
	Sig.	0.24472	0.06893	0.15975	0.10194	0.06345	0.27577	0.50283	0.56011	0.37027	0.37892	0.15908	0.54639	--	0.07742	0.21658	0.87346	0.17418	0.59174	0.56631	0.57655	0.47083	0.1926	0.15637	--	0.59119	0.50075	0.4879	0.1149	0.46902	0.33228	0.12852	0.37797	0.0175	0.95426	0.11042	0.56751	--
PE	Pearson Korr.	0.03389	0.21697	-0.03241	0.09671	0.03602	-0.10589	0.08315	0.09875	-0.10317	0.37661	0.13903	0.1995	--	0.29959	0.3962	-0.32186	0.10746	-0.10208	0.05525	0.34693	0.25961	0.18638	-0.12423	--	-0.37697	0.49309	0.233	0.19903	0.05414	0.21717	-0.61526	0.29814	-0.09442	0.2436	0.13386	-0.02779	0.17258	1
	Sig.	0.91672	0.49817	0.92035	0.76495	0.9115	0.74327	0.79726	0.76011	0.74967	0.22755	0.66653	0.53419	--	0.34414	0.20231	0.30761	0.73957	0.75224	0.86459	0.26923	0.41515	0.56193	0.70048	--	0.22707	0.10333	0.46612	0.53517	0.86729	0.49777	0.03321	0.34658	0.77038	0.44549	0.67832	0.93169	0.59171	--
PG	Pearson Korr.	-0.03169	0.05738	-0.13755	0.00917	0.0983	-0.05396	0.01736	0.15467	-0.12887	0.37931	0.20553	0.13214	--	0.32009	0.42954	-0.37743	0.14325	-0.20903	0.25872	0.44556	0.26049	0.24953	0.10675	--	-0.05834	0.28245	0.34955	0.1728	0.12678	0.36181	-0.7349	0.4469	0.1284	-0.04337	0.29074	0.3194	0.44224	0.86536	1
	Sig.	0.92213	0.8594	0.66989	0.97744	0.76118	0.86772	0.95729	0.63124	0.68977	0.22397	0.52163	0.68226	--	0.31044	0.16345	0.22646	0.65695	0.5144	0.41682	0.1466	0.41352	0.43412	0.74124	--	0.85709	0.37373	0.26539	0.59123	0.69458	0.24782	0.00647	0.14524	0.69085	0.89354	0.35925	0.31155	0.14999	8.38359e-07	--
PC	Pearson Korr.	-0.01085	0.18324	-0.03315	0.0707	0.17014	-0.07492	0.04667	0.16374	-0.17575	0.26352	0.26335	0.12494	--	0.47065	0.50764	-0.41723	0.19233	-0.16183	0.22747	0.49415	0.19257	0.19519	-0.18259	--	-0.35562	0.38794	0.35083	0.31617	0.12336	0.35871	-0.68767	0.44282	-0.20218	-0.04573	0.33849	0.32826	0.13461	0.93638	0.90939	1
	Sig.	0.97331	0.56864	0.91853	0.82717	0.59704	0.81699	0.88547	0.6111	0.58482	0.40791	0.40822	0.69883	--	0.12253	0.09203	0.17719	0.54926	0.61534	0.47707	0.10248	0.54877	0.54323	0.57004	--	0.2566	0.21273	0.26351	0.31673	0.7025	0.2522	0.01345	0.1494	0.52859	0.88777	0.28183	0.29754	0.6766	1.28517e-09	2.80346e-08	--
PI	Pearson Korr.	0.46631	0.47553	0.46444	0.39678	0.3813	0.38995	0.12807	0.05665	0.36344	0.22674	0.60512	0.37949	--	0.64976	0.38316	0.15506	0.31635	-0.50715	0.31381	0.51664	0.71637	0.000144322	-0.13673	--	0.21203	-0.12705	0.59717	0.47077	0.31801	0.7583	0.26264	0.67138	-0.08907	0.30645	0.6354	0.23365	-0.18567	0.57482	0.55433	0.53857	1
	Sig.	0.12649	0.11817	0.12823	0.20158	0.22135	0.21017	0.69162	0.86119	0.24553	0.47853	0.03709	0.22373	--	0.0222	0.21891	0.63037	0.31644	0.09239	0.32056	0.08547	0.00877	0.99964	0.67176	--	0.50824	0.69396	0.04035	0.12242	0.31377	0.00426	0.40953	0.01682	0.7831	0.33265	0.0264	0.46486	0.56344	0.00802	0.0112	0.01429	--
lysoPC	Pearson Korr.	-0.37985	-0.15077	-0.29498	-0.28128	-0.21917	-0.47869	-0.30335	-0.1604	-0.45657	0.27172	0.08416	-0.02967	--	0.19666	0.30915	-0.4256	-0.06425	-0.03277	-0.19732	0.27331	-0.14335	0.11267	-0.41564	--	-0.41844	0.30378	0.12835	0.24564	0.14626	0.10157	-0.80284	0.28176	-0.29714	-0.11054	0.10974	0.27036	0.27045	0.84031	0.79498	0.89943	0.3069	1
	Sig.	0.22326	0.63997	0.35196	0.3758	0.49373	0.11541	0.3378	0.61849	0.13569	0.39292	0.79484	0.92707	--	0.54013	0.32818	0.16777	0.84274	0.91947	0.53876	0.39004	0.65672	0.72737	0.17902	--	0.17582	0.3371	0.69096	0.44156	0.65012	0.75344	0.00167	0.37495	0.34828	0.73236	0.73423	0.39539	0.39523	3.53707e-06	2.80983e-05	6.90172e-08	0.18812	--
SQDG	Pearson Korr.	-0.46163	-0.35668	-0.5055	-0.46758	-0.42012	-0.47001	-0.24342	-0.18226	-0.40398	0.3753	-0.22689	-0.21704	--	-0.05223	0.08616	-0.38227	-0.25958	-0.02557	-0.13657	-0.0055	-0.27188	0.24143	0.11284	--	-0.32104	0.11497	-0.01638	-0.04298	-0.05433	-0.09394	-0.79497	0.02333	0.28051	-0.16146	-0.1918	0.05563	0.689	0.79468	0.8092	0.78436	0.26979	0.81533	1
	Sig.	0.13086	0.25508	0.09364	0.12532	0.1739	0.12311	0.44584	0.57076	0.19277	0.2293	0.47823	0.49803	--	0.87193	0.79004	0.22007	0.41521	0.93712	0.67212	0.98646	0.39262	0.44968	0.72698	--	0.30893	0.722	0.9597	0.89449	0.86682	0.77151	0.002	0.94263	0.37717	0.61614	0.55039	0.86365	0.0132	2.84397e-05	1.5557e-05	4.24598e-05	0.25001	1.18783e-05	--
MDGD	Pearson Korr.	-0.25878	-0.22344	-0.34277	-0.21211	-0.1195	-0.24426	-0.22169	0.02468	-0.41108	0.25823	0.11948	-0.14878	--	0.11374	0.19709	-0.16231	-0.06818	-0.29214	0.09933	0.24138	-0.04302	0.18202	0.04832	--	-0.06537	0.14744	0.18592	0.08092	0.02321	0.219	-0.83353	0.27432	0.23534	-0.21391	0.10433	0.30819	0.62431	0.72157	0.85427	0.79556	0.30704	0.74452	0.80277	1
	Sig.	0.41671	0.48513	0.2754	0.50809	0.71145	0.44422	0.48864	0.93932	0.18433	0.41773	0.71148	0.64446	--	0.72487	0.53924	0.61428	0.83325	0.35684	0.75873	0.44977	0.89439	0.57128	0.88146	--	0.84005	0.64747	0.5629	0.80258	0.94292	0.49407	0.00075584	0.38823	0.46153	0.5044	0.74694	0.32976	0.03001	0.000329242	1.63827e-06	2.74527e-05	0.18791	0.00016656	2.04423e-05	--
DGDG	Pearson Korr.	-0.30468	-0.28482	-0.36358	-0.31962	-0.31613	-0.34122	-0.15484	-0.03175	-0.40051	0.32166	-0.15931	-0.10882	--	-0.12325	-0.00643	-0.18416	-0.21506	-0.16661	-0.04998	0.13583	-0.14269	0.38644	0.11945	--	-0.22829	0.1773	-0.01523	-0.17183	-0.1412	-0.07764	-0.8296	-0.00631	0.29303	-0.05702	-0.20647	0.03066	0.75826	0.76757	0.86269	0.7874	0.28039	0.76631	0.92424	0.92444	1
	Sig.	0.33559	0.36956	0.24535	0.31119	0.31681	0.27771	0.63087	0.92197	0.19699	0.30793	0.62091	0.73638	--	0.70274	0.98418	0.56668	0.50205	0.60478	0.87742	0.67381	0.6582	0.21466	0.71156	--	0.47544	0.58146	0.96254	0.59336	0.66158	0.81045	0.000843507	0.98448	0.35531	0.86028	0.51968	0.92465	0.00426	7.7995e-05	9.90365e-07	3.78178e-05	0.23114	8.14815e-05	5.91756e-09	5.78561e-09	--
GlcCer	Pearson Korr.	0.00879	0.26896	-0.10166	0.04489	0.41433	0.05738	0.06284	0.35774	-0.00743	0.09775	0.29953	0.13595	--	0.51645	0.62845	-0.42433	0.55327	-0.31943	0.40898	0.48347	0.1732	0.02765	-0.134	--	-0.11961	0.3499	0.16408	0.37168	0.44298	0.46063	-0.6292	0.48129	-0.18003	-0.33604	0.5062	0.52749	0.0377	0.55521	0.59521	0.63871	0.3959	0.51332	0.38129	0.60464	0.50951	1
	Sig.	0.97838	0.39793	0.75323	0.88983	0.18054	0.85941	0.84616	0.25357	0.98171	0.76249	0.34423	0.67354	--	0.0856	0.02862	0.16918	0.06204	0.31149	0.1868	0.1113	0.59035	0.93202	0.67799	--	0.71119	0.26487	0.61036	0.2342	0.14924	0.1318	0.02837	0.11316	0.57556	0.28554	0.09311	0.07799	0.9074	0.01105	0.00563	0.00244	0.084	0.02062	0.09717	0.00474	0.02175	--
GlcADG	Pearson Korr.	0.16021	0.30732	0.14539	0.27552	0.5601	0.26302	-0.11535	0.10774	0.0831	0.02203	0.81719	0.06653	--	0.89595	0.70242	-0.18953	0.46177	-0.2651	0.45567	0.50717	0.36719	-0.37674	-0.25872	--	0.19517	-0.05778	0.68593	0.78308	0.53727	0.90348	-0.0716	0.91021	-0.29283	-0.38739	0.97657	0.87427	-0.39147	0.18247	0.32846	0.3695	0.49992	0.21384	-0.08805	0.2442	-0.03851	0.51388	1
	Sig.	0.61892	0.3312	0.65209	0.38607	0.05823	0.40883	0.72111	0.73893	0.79737	0.94582	0.00117	0.83723	--	8.04736e-05	0.01086	0.55521	0.13073	0.40501	0.13656	0.09238	0.24034	0.22738	0.41682	--	0.54327	0.85844	0.01379	0.00259	0.07164	5.59908e-05	0.82499	3.94735e-05	0.35565	0.21344	5.34666e-08	0.000199593	0.20824	0.4413	0.15738	0.10884	0.0248	0.36531	0.71204	0.29945	0.87196	0.02046	--
ASG	Pearson Korr.	0.41032	0.4837	0.41619	0.52322	0.61293	0.36777	0.43226	0.58963	0.10376	-0.21374	0.33039	0.32142	--	0.432	0.62888	-0.25806	0.52304	-0.34626	0.51799	0.75897	0.43496	0.3262	-0.15931	--	-0.06887	0.39746	0.3568	0.25207	0.11037	0.44661	-0.36229	0.44912	-0.42538	0.07399	0.47108	0.34746	-0.1633	0.36494	0.30283	0.4535	0.17617	0.3154	0.15914	0.35006	0.1957	0.41083	0.44284	1
	Sig.	0.18522	0.11111	0.17839	0.08088	0.03408	0.23954	0.1605	0.04361	0.74827	0.50475	0.29423	0.30832	--	0.16078	0.02848	0.41804	0.081	0.27022	0.08451	0.0042	0.15761	0.30076	0.62091	--	0.83157	0.20075	0.25491	0.42931	0.73274	0.14554	0.24715	0.14302	0.16802	0.81924	0.12214	0.26845	0.61209	0.11363	0.19434	0.04461	0.45749	0.17555	0.50275	0.13026	0.40829	0.07196	0.05054	--
SG	Pearson Korr.	0.15626	0.19702	0.21212	0.22567	0.11828	-0.0434	0.41378	0.23871	0.13957	0.03127	-0.37986	0.36075	--	-0.26594	0.05161	-0.35347	0.14307	0.192	-0.05472	-0.04304	0.29914	0.04302	-0.15158	--	0.07258	0.47054	-0.13953	-0.13269	-0.16001	-0.33761	0.17983	-0.24476	-0.42343	0.46695	-0.22266	-0.5063	-0.38874	0.0798	-0.24467	-0.06264	-0.07211	-0.02241	-0.25024	-0.35171	-0.34236	-0.07561	-0.19281	0.05247
	Sig.	0.6277	0.53938	0.50807	0.48067	0.71427	0.89347	0.18118	0.45495	0.6653	0.92314	0.22325	0.24931	--	0.40346	0.87345	0.25969	0.65734	0.54996	0.86588	0.89435	0.34489	0.8944	0.63817	--	0.82264	0.12263	0.66539	0.68099	0.61936	0.28316	0.576	0.44326	0.17018	0.1259	0.48669	0.09303	0.21171	0.73806	0.29851	0.79304	0.76256	0.92529	0.28729	0.12834	0.13952	0.75138	0.41541	0.82613
DAG	Pearson Korr.	-0.23241	-0.03817	-0.18707	-0.169	-0.21664	-0.32987	-0.1898	-0.28333	-0.26284	0.30634	0.09087	-0.18957	--	0.37965	0.30651	-0.26931	-0.17332	-0.10885	-0.1376	-0.03261	-0.01003	-0.17915	-0.28008	--	-0.41771	0.0957	0.3005	0.46477	0.03198	0.23028	-0.25866	0.28801	-0.11363	0.06525	0.12111	-0.03314	-0.01893	0.83649	0.62477	0.77251	0.52649	0.73603	0.63	0.435	0.5078	0.32633	0.15791	0.2231
	Sig.	0.46729	0.90624	0.56044	0.59955	0.49884	0.29504	0.55463	0.37219	0.40917	0.33283	0.77881	0.55513	--	0.22352	0.33254	0.3973	0.59009	0.73632	0.66978	0.91986	0.97532	0.57746	0.37792	--	0.17665	0.76734	0.34259	0.12792	0.92141	0.4715	0.41693	0.36399	0.72512	0.84033	0.7077	0.91857	0.95344	4.31228e-06	0.00323	6.55675e-05	0.01709	0.000216006	0.00291	0.05526	0.02227	0.16026	0.50611	0.34441
TAG	Pearson Korr.	-0.35414	-0.2392	-0.28431	-0.40599	-0.42542	-0.39837	-0.10021	-0.24599	-0.27991	0.04257	-0.41879	-0.37707	--	-0.09017	-0.0926	-0.13687	-0.32045	-0.08271	-0.23962	-0.34407	-0.3989	0.02961	-0.10205	--	-0.51766	-0.0686	-0.20087	0.03043	-0.21139	-0.27402	-0.11278	-0.29348	0.04851	-0.01839	-0.38893	-0.3494	0.1498	0.48919	0.26425	0.44193	0.12796	0.48267	0.53776	0.23407	0.41951	0.07748	-0.31451	0.06382
	Sig.	0.25873	0.45399	0.37046	0.19036	0.16797	0.19962	0.75666	0.44089	0.37823	0.8955	0.17541	0.22694	--	0.78048	0.7747	0.67143	0.30986	0.7983	0.45319	0.27345	0.19897	0.9272	0.75231	--	0.08474	0.83224	0.53132	0.9252	0.50956	0.38876	0.72711	0.35453	0.88099	0.95476	0.21147	0.2656	0.64217	0.0286	0.26024	0.05107	0.59083	0.03112	0.01446	0.32057	0.06557	0.74542	0.17684	0.78924
FF acid	Pearson Korr.	-0.47168	-0.43931	-0.27457	-0.468	-0.23817	-0.45002	-0.18419	-0.1679	-0.54306	-0.09715	-0.29436	-0.50088	--	0.0227	-0.14713	-0.22418	-0.31249	-0.17756	0.01053	-0.25062	-0.43838	-0.068	-0.30498	--	-0.24204	-0.24878	0.01415	0.15021	-0.27906	-0.17056	-0.06798	-0.17964	-0.21783	-0.45042	-0.1394	0.14162	-0.02168	0.16575	0.02368	0.17752	0.0407	0.19898	0.22494	0.18777	0.21823	0.39996	-0.09013	-0.00956
	Sig.	0.1216	0.15304	0.38778	0.12494	0.45602	0.14211	0.56661	0.60195	0.06806	0.76391	0.35303	0.09717	--	0.94418	0.64817	0.48365	0.32271	0.58089	0.97408	0.43206	0.15401	0.83368	0.33508	--	0.44849	0.43556	0.9652	0.64125	0.37974	0.59612	0.83373	0.57639	0.49644	0.14172	0.66569	0.66063	0.94669	0.48495	0.92105	0.454	0.86472	0.40033	0.34035	0.42792	0.35531	0.08059	0.7055	0.96809
F		G6P; F6P ;M6P	S7P	G1P; M6P	S6P	T6P; L1P; Suc6P	Ino1P; Man1P	UDP-Glc;UDP-Gal	2 deoxy G6P	GDP-glu	GlcN6P	GlcNAc6P	Gly3P	NADP	NAD	FAD	pyridoxamine5P	thiamine5P	ATP	ADP	AMP	AICAR	UMP	UDP	GMP	dUMP	dTMP	dTTP	dCMP	cAMP	malonate	urea	thiamine	thymidine	beta NMN	cytidine	deoxycytidine	cytosine	PE	PG	PC	PI	lysoPC	SQDG	MDGD	DGDG	GlcCer	GlcADG	ASG
[truncated: 4 more columns]

## Sheet: wood Conventwald
G6P; F6P ;M6P	Pearson Korr.	1
	Sig.	--
S7P	Pearson Korr.	0.80711	1
	Sig.	0.00151	--
G1P; M6P	Pearson Korr.	0.86346	0.44656	1
	Sig.	0.000295864	0.14558	--
S6P	Pearson Korr.	0.97073	0.81018	0.83819	1
	Sig.	1.61192e-07	0.0014	0.0006614	--
T6P; L1P; Suc6P	Pearson Korr.	0.63001	0.07684	0.83154	0.562	1
	Sig.	0.02811	0.81238	0.000799429	0.0572	--
Ino1P; Man1P	Pearson Korr.	0.89422	0.96187	0.61263	0.89981	0.26731	1
	Sig.	8.71036e-05	5.95252e-07	0.03419	6.70489e-05	0.40094	--
UDP-Glc;UDP-Gal	Pearson Korr.	0.88336	0.53788	0.86147	0.84751	0.80586	0.68774	1
	Sig.	0.000139336	0.07126	0.000316898	0.000499756	0.00155	0.01344	--
2 deoxy G6P	Pearson Korr.	0.32369	0.05255	0.30365	0.24382	0.64961	0.16746	0.60345	1
	Sig.	0.30473	0.87115	0.3373	0.44506	0.02224	0.60291	0.03776	--
GDP-glu	Pearson Korr.	0.27854	0.29516	0.18749	0.16928	0.13432	0.18523	0.23777	0.19044	1
	Sig.	0.38066	0.35165	0.55955	0.59891	0.67726	0.56437	0.45678	0.55328	--
GlcN6P	Pearson Korr.	0.95062	0.84681	0.73462	0.94773	0.50265	0.88617	0.80221	0.23608	0.24462	1
	Sig.	2.12786e-06	0.000510748	0.0065	2.81453e-06	0.0958	0.00012398	0.00169	0.46008	0.44352	--
GlcNAc6P	Pearson Korr.	0.04633	-0.38738	0.30794	-0.0399	0.53847	-0.2709	0.10074	0.07902	-0.20373	-0.08371	1
	Sig.	0.8863	0.21345	0.33017	0.90201	0.07089	0.39441	0.75541	0.80715	0.52537	0.79591	--
Gly3P	Pearson Korr.	0.81576	0.33938	0.97689	0.77125	0.91579	0.51764	0.8792	0.44807	0.20905	0.66359	0.40116	1
	Sig.	0.00122	0.28048	4.9918e-08	0.00331	2.89119e-05	0.08476	0.000164853	0.14406	0.51436	0.01863	0.1962	--
NADP	Pearson Korr.	-0.20044	-0.1446	-0.09881	-0.04204	-0.19041	-0.13583	-0.11189	-0.23052	-0.41095	-0.05504	-0.32731	-0.19897	1
	Sig.	0.53222	0.65389	0.75998	0.8968	0.55334	0.67383	0.72919	0.47102	0.18448	0.8651	0.29903	0.53529	--
NAD	Pearson Korr.	-0.08986	-0.09387	-0.1562	-0.1464	0.08136	-0.07393	-0.18487	0.09962	-0.31091	-0.11005	0.53999	-0.07238	-0.48371	1
	Sig.	0.78122	0.77169	0.62783	0.64982	0.80155	0.81939	0.56516	0.75807	0.32529	0.73351	0.06994	0.82312	0.1111	--
FAD	Pearson Korr.	0.48186	-0.06786	0.79392	0.4563	0.82304	0.10708	0.66865	0.25524	0.10981	0.38049	0.52506	0.81378	0.13183	-0.24934	1
	Sig.	0.11267	0.83403	0.00205	0.13595	0.00101	0.74047	0.01744	0.42333	0.73407	0.22242	0.07962	0.00128	0.68297	0.43449	--
pyridoxamine5P	Pearson Korr.	0.13912	-0.22874	0.4403	0.11019	0.36066	-0.08368	0.12499	-0.24716	-0.23225	-0.0056	0.70319	0.41187	0.000962759	-0.01544	0.63445	1
	Sig.	0.66631	0.47456	0.15201	0.73317	0.24944	0.79598	0.69872	0.43866	0.46761	0.98622	0.01074	0.1834	0.99763	0.962	0.02669	--
thiamine5P	Pearson Korr.	-0.38777	-0.30878	-0.27702	-0.4126	-0.21627	-0.38064	-0.43034	-0.2283	-0.09153	-0.4285	0.12907	-0.22288	-0.26488	0.38245	-0.34157	-0.27414	1
	Sig.	0.21295	0.32879	0.38339	0.18255	0.4996	0.22222	0.16258	0.47543	0.77725	0.16458	0.68931	0.48626	0.4054	0.21984	0.2772	0.38854	--
ATP	Pearson Korr.	-0.10187	0.13827	-0.19382	0.08988	-0.3834	0.14019	-0.06456	-0.14553	-0.30163	-0.02934	-0.53816	-0.27834	0.68297	-0.40878	-0.17364	-0.15593	-0.42799	1
	Sig.	0.75275	0.66825	0.54611	0.78118	0.2186	0.66388	0.84201	0.65179	0.3407	0.92787	0.07108	0.38103	0.01437	0.18704	0.5894	0.62843	0.16514	--
ADP	Pearson Korr.	0.22984	0.47611	-0.03692	0.29937	-0.15798	0.45572	0.20055	0.14522	-0.01745	0.28607	-0.33061	-0.09202	0.3274	-0.02036	-0.13939	-0.22538	-0.50413	0.69135	1
	Sig.	0.47237	0.11766	0.90931	0.34451	0.62387	0.13651	0.53199	0.65248	0.95707	0.36738	0.29389	0.77608	0.29889	0.94993	0.66571	0.48124	0.09467	0.01277	--
AMP	Pearson Korr.	0.50572	0.07403	0.65793	0.3837	0.80166	0.24578	0.57992	0.47286	0.17417	0.36103	0.63754	0.71464	-0.34374	0.30457	0.67601	0.53226	-0.35636	-0.43362	0.00822	1
	Sig.	0.09347	0.81915	0.02004	0.21821	0.00171	0.44129	0.0481	0.12054	0.58824	0.24892	0.02574	0.00901	0.27396	0.33577	0.01581	0.07485	0.25554	0.15905	0.97976	--
AICAR	Pearson Korr.	0.75856	0.35024	0.78082	0.67582	0.86368	0.49704	0.87487	0.66956	0.25335	0.65418	0.25829	0.85706	-0.4259	0.04133	0.56944	0.07604	-0.14751	-0.43762	-0.20442	0.60096	1
	Sig.	0.00424	0.26437	0.00272	0.01585	0.000293586	0.10018	0.000195098	0.01723	0.42689	0.02101	0.41762	0.000367892	0.16745	0.89853	0.05328	0.81431	0.64733	0.15481	0.52394	0.03877	--
UMP	Pearson Korr.	0.69752	0.26586	0.79522	0.62729	0.86384	0.44615	0.92901	0.71068	0.28015	0.54532	0.25102	0.86599	-0.20035	-0.13361	0.73699	0.20666	-0.35489	-0.14959	0.12199	0.6959	0.84835	1
	Sig.	0.01168	0.4036	0.00199	0.02901	0.000291942	0.146	1.25909e-05	0.00958	0.37781	0.06669	0.43129	0.000270636	0.53241	0.6789	0.00625	0.5193	0.25765	0.64263	0.70566	0.01196	0.000486824	--
UDP	Pearson Korr.	0.30311	-0.11985	0.50672	0.24017	0.67926	0.0198	0.56252	0.49144	-0.0256	0.21211	0.27563	0.60427	-0.17617	-0.02653	0.51499	0.02418	0.29419	-0.47164	-0.50629	0.26902	0.75448	0.62233	1
	Sig.	0.3382	0.71062	0.09271	0.45211	0.01512	0.95131	0.05692	0.10467	0.93707	0.50808	0.38587	0.03743	0.5839	0.93478	0.08665	0.94054	0.35332	0.12163	0.09303	0.39783	0.00457	0.03069	--
CTP	Pearson Korr.	0.29214	0.45959	0.13113	0.49238	-0.13208	0.46856	0.13309	-0.1238	-0.31356	0.35582	-0.37713	0.05059	0.33136	-0.1045	-0.18522	-0.19462	-0.16765	0.67639	0.40376	-0.36675	-0.03565	-0.10287	-0.23172	1
	Sig.	0.35684	0.13279	0.68459	0.10391	0.6824	0.12443	0.68009	0.70149	0.32097	0.25631	0.22686	0.87592	0.29273	0.74654	0.56441	0.54443	0.6025	0.01573	0.19305	0.24094	0.91242	0.75038	0.46866	--
dTMP	Pearson Korr.	0.04918	0.20187	-0.15171	0.09417	-0.28456	0.20249	-0.17434	-0.27003	-0.40652	0.07176	0.05385	-0.20946	-0.11246	0.14674	-0.30354	0.30757	-0.38023	0.22317	0.11275	-0.10579	-0.17857	-0.32401	-0.46758	0.39478	1
	Sig.	0.87937	0.52923	0.63788	0.77097	0.37002	0.52794	0.58788	0.39599	0.18973	0.8246	0.86798	0.51351	0.72786	0.64906	0.33749	0.33079	0.22275	0.48567	0.72717	0.74351	0.57871	0.30422	0.12533	0.20407	--
dTTP	Pearson Korr.	0.72122	0.21632	0.87681	0.62986	0.9552	0.3888	0.87546	0.61495	0.26012	0.58365	0.40275	0.94369	-0.28446	-0.03588	0.78404	0.28493	-0.16261	-0.44623	-0.21029	0.73156	0.93729	0.90826	0.76262	-0.1748	-0.33212	1
	Sig.	0.00812	0.49949	0.000181038	0.02816	1.31849e-06	0.21163	0.000190746	0.03333	0.41421	0.04633	0.19426	4.05473e-06	0.3702	0.91184	0.00254	0.36938	0.6136	0.14592	0.51182	0.00685	6.87115e-06	4.37872e-05	0.00392	0.58689	0.29156	--
dCMP	Pearson Korr.	0.13863	0.42092	-0.10631	0.06611	-0.23413	0.379	-0.06793	-0.11187	-0.03224	0.187	-0.08831	-0.19351	-0.03116	0.34814	-0.28441	-0.04281	-0.20336	0.01921	0.54891	0.23872	-0.24447	-0.13352	-0.48728	-0.15353	0.15036	-0.22329	1
	Sig.	0.66744	0.173	0.74227	0.83826	0.4639	0.22438	0.83386	0.72923	0.92077	0.5606	0.78493	0.54677	0.9234	0.26745	0.37029	0.89492	0.52613	0.95276	0.06457	0.45493	0.44381	0.6791	0.1081	0.6338	0.6409	0.48543	--
cAMP	Pearson Korr.	-0.23407	-0.21522	-0.22032	-0.22855	-0.16127	-0.33859	-0.13223	0.00397	0.51494	-0.23235	-0.10766	-0.17531	0.09084	-0.50923	0.05862	-0.04206	-0.16765	0.20633	0.08344	-0.26565	-0.23497	-0.04118	-0.23172	-0.09091	-0.11447	-0.1748	-0.42588	1
	Sig.	0.46404	0.50174	0.49141	0.47492	0.61658	0.28168	0.68206	0.99024	0.08668	0.4674	0.7391	0.58577	0.7789	0.09084	0.85639	0.89675	0.6025	0.51998	0.79656	0.40399	0.46227	0.89888	0.46866	0.77873	0.72316	0.58689	0.16747	--
malonate	Pearson Korr.	-0.1377	-0.10066	-0.09674	-0.12755	-0.14676	-0.01636	-0.02219	-0.1238	-0.31356	-0.23235	0.18983	-0.10475	0.09084	0.16546	0.06745	0.31353	-0.16765	0.36815	0.51592	0.16246	-0.28242	0.12082	-0.23172	-0.09091	0.07866	-0.1748	0.3984	-0.09091	1
	Sig.	0.66954	0.75559	0.76487	0.69281	0.649	0.95975	0.94543	0.70149	0.32097	0.4674	0.55456	0.74595	0.7789	0.60732	0.83502	0.32101	0.6025	0.23901	0.08598	0.61394	0.37379	0.70839	0.46866	0.77873	0.808	0.58689	0.19959	0.77873	--
urea	Pearson Korr.	0.12638	0.13998	0.05092	0.17899	-0.09149	0.0284	-0.06478	-0.3953	-0.05806	0.27288	0.09956	-0.02915	0.35424	-0.25237	0.12543	0.22336	-0.14776	0.07267	-0.03044	-0.25759	-0.16963	-0.2812	-0.18734	0.23773	0.31179	-0.13354	-0.14798	0.36307	-0.35176	1
	Sig.	0.69551	0.66435	0.87513	0.57779	0.77734	0.93019	0.84147	0.20343	0.85776	0.39082	0.75819	0.92835	0.25859	0.42874	0.6977	0.48529	0.64676	0.82242	0.92518	0.41893	0.59816	0.37595	0.55988	0.45687	0.32385	0.67907	0.64625	0.24605	0.26216	--
thiamine	Pearson Korr.	-0.22715	0.03753	-0.40103	-0.25873	-0.45023	-0.03156	-0.25431	-0.17541	0.03031	-0.22941	-0.0445	-0.43093	0.04814	0.02296	-0.24942	0.1224	-0.38113	0.37186	0.64572	-0.01541	-0.53156	-0.17833	-0.67783	-0.1639	0.29599	-0.47818	0.57247	0.3082	0.71423	-0.01699	1
	Sig.	0.47771	0.90781	0.19636	0.41679	0.14191	0.92245	0.42508	0.58556	0.9255	0.47322	0.89079	0.16194	0.8819	0.94354	0.43435	0.70471	0.22157	0.23394	0.02332	0.96209	0.0753	0.57923	0.01542	0.61075	0.35025	0.11585	0.05174	0.32975	0.00907	0.9582	--
thymidine	Pearson Korr.	0.15888	0.000771501	0.32121	0.17767	0.30577	0.00605	0.13906	0.06888	0.31887	0.07917	0.3056	0.32824	0.16433	0.000441758	0.413	0.24845	-0.09272	0.12722	0.34608	0.36537	-0.05686	0.23029	-0.21992	0.05103	-0.35324	0.17142	0.04692	0.3787	0.12917	0.15159	0.16632	1
	Sig.	0.62188	0.9981	0.30865	0.58066	0.33378	0.9851	0.66646	0.83156	0.31239	0.80679	0.33406	0.29757	0.60982	0.99891	0.18208	0.43618	0.77443	0.69358	0.27048	0.24285	0.86067	0.47147	0.4922	0.87485	0.26003	0.59425	0.88488	0.22477	0.6891	0.63815	0.60542	--
beta NMN	Pearson Korr.	0.60947	0.76653	0.26787	0.64045	-0.02091	0.71416	0.34293	-0.18058	0.03908	0.78102	-0.3097	0.14402	0.01793	-0.10253	-0.05514	-0.12071	-0.38162	0.05432	0.17551	-0.05818	0.25226	0.000470049	-0.09687	0.40091	0.42005	0.07937	0.26916	-0.28975	-0.29141	0.42566	-0.11378	-0.35538	1
	Sig.	0.03539	0.00363	0.39992	0.02486	0.94856	0.00908	0.27516	0.57437	0.90403	0.00271	0.32728	0.65521	0.95589	0.75119	0.86486	0.70864	0.22093	0.86685	0.58534	0.85747	0.42894	0.99884	0.76457	0.1965	0.17399	0.80632	0.39757	0.36098	0.3581	0.16771	0.72477	0.25694	--
cytidine	Pearson Korr.	0.27275	-0.16931	0.51938	0.1733	0.66966	-0.02357	0.40258	0.39599	-0.04585	0.08412	0.53789	0.62606	-0.4594	0.18326	0.4367	0.2915	0.38871	-0.65523	-0.65917	0.39635	0.70153	0.50179	0.84195	-0.25886	-0.19179	0.71968	-0.44865	-0.24969	-0.25982	-0.16186	-0.62819	-0.12043	-0.22259	1
	Sig.	0.39105	0.59886	0.08353	0.59015	0.01721	0.94204	0.19447	0.20257	0.88749	0.79494	0.07125	0.02942	0.13298	0.56861	0.15578	0.35795	0.21175	0.02073	0.01972	0.20212	0.011	0.09647	0.000591855	0.41655	0.55042	0.00832	0.14348	0.43382	0.41477	0.61527	0.02871	0.70928	0.48683	--
deoxycytidine	Pearson Korr.	0.33741	-0.02769	0.46745	0.24379	0.60222	0.09488	0.50914	0.50399	0.07522	0.17644	0.29023	0.58102	-0.50796	0.0378	0.33469	0.06396	0.29693	-0.5524	-0.57233	0.25654	0.78724	0.57505	0.8831	-0.18409	-0.18044	0.71521	-0.51429	-0.15523	-0.28491	-0.225	-0.60208	-0.30645	-0.08808	0.92751	1
	Sig.	0.28346	0.93194	0.12544	0.44512	0.03825	0.76929	0.09091	0.09478	0.81627	0.58331	0.36013	0.04757	0.09178	0.90717	0.28761	0.84344	0.34863	0.06254	0.05182	0.4209	0.00237	0.05046	0.000140838	0.56682	0.57467	0.00893	0.08715	0.62999	0.36941	0.48199	0.03831	0.33265	0.78546	1.3942e-05	--
cytosine	Pearson Korr.	0.43148	0.11863	0.47961	0.4301	0.64283	0.26748	0.64225	0.72797	-0.03668	0.33127	0.03575	0.58797	-0.24069	0.00986	0.27684	-0.19012	0.05598	-0.15139	-0.2171	0.20743	0.81044	0.64346	0.7754	0.22231	-0.15418	0.68092	-0.50992	-0.20212	-0.31709	-0.2906	-0.64545	-0.21393	0.01198	0.69282	0.82363	1
	Sig.	0.16134	0.71347	0.11461	0.16284	0.02416	0.40064	0.02433	0.00727	0.9099	0.29287	0.91217	0.04436	0.4511	0.97574	0.38371	0.55395	0.8628	0.63859	0.49792	0.51771	0.00139	0.02397	0.00304	0.4874	0.63235	0.01478	0.09033	0.52871	0.31525	0.35949	0.0234	0.50436	0.97051	0.0125	0.000991535	--
PE	Pearson Korr.	0.48507	0.20134	0.57832	0.46294	0.53368	0.31935	0.56525	0.28591	0.04363	0.39833	0.05353	0.61704	-0.32833	-0.0535	0.3305	-0.04538	0.28411	-0.39814	-0.51808	0.14447	0.77947	0.51138	0.84861	0.08058	-0.22937	0.68143	-0.46761	-0.37308	-0.35498	-0.20964	-0.78458	-0.36051	0.20712	0.76617	0.86202	0.79322	1
	Sig.	0.10994	0.53034	0.04886	0.12963	0.07393	0.31162	0.05547	0.36766	0.89289	0.19967	0.86876	0.03257	0.29744	0.86884	0.29407	0.88864	0.37081	0.1999	0.08445	0.65419	0.0028	0.08926	0.000482934	0.8034	0.4733	0.01468	0.1253	0.23229	0.25752	0.51315	0.00251	0.24965	0.51835	0.00366	0.000310988	0.00208	--
PG	Pearson Korr.	0.52528	0.49085	0.39754	0.42637	0.24936	0.48027	0.46835	0.21269	0.25614	0.50181	-0.20376	0.38174	-0.30869	-0.1902	0.047	-0.23839	0.23802	-0.45053	-0.31709	-0.02776	0.58902	0.32788	0.6083	-0.09473	-0.1757	0.48316	-0.05491	-0.23556	-0.4334	0.05097	-0.46455	-0.41406	0.41785	0.53085	0.66528	0.48341	0.62913	1
	Sig.	0.07947	0.10515	0.20065	0.16692	0.43444	0.11404	0.12462	0.50689	0.42164	0.09645	0.5253	0.22077	0.32894	0.55379	0.88468	0.45558	0.4563	0.14161	0.31525	0.93175	0.04389	0.29814	0.03584	0.76965	0.58492	0.11156	0.86541	0.46111	0.15929	0.875	0.12813	0.18085	0.17649	0.07577	0.01823	0.11135	0.00296	--
PC	Pearson Korr.	0.56336	0.40811	0.53728	0.58237	0.39547	0.49534	0.59293	0.2208	0.02832	0.54497	-0.19901	0.53061	-0.17824	-0.16889	0.21609	-0.19796	0.14728	-0.18352	-0.3226	-0.00905	0.7126	0.44477	0.71768	0.28001	-0.14386	0.56537	-0.37022	-0.38903	-0.36424	-0.12773	-0.72385	-0.43784	0.43844	0.54084	0.70415	0.74363	0.95101	0.67694	1
	Sig.	0.05647	0.18783	0.07164	0.04694	0.20321	0.10152	0.04216	0.49043	0.93038	0.0669	0.5352	0.07593	0.57941	0.59977	0.49996	0.5374	0.64784	0.56804	0.30644	0.97773	0.0093	0.1474	0.00859	0.37806	0.65556	0.0554	0.23617	0.21134	0.24442	0.69241	0.00778	0.15457	0.15394	0.06942	0.01058	0.00556	1.29151e-10	0.00104	--
PI	Pearson Korr.	0.4871	0.27609	0.51402	0.43903	0.49849	0.35054	0.60556	0.42677	0.05915	0.40523	0.01194	0.56309	-0.18193	-0.04621	0.27171	-0.21583	0.38083	-0.31625	-0.22035	0.0723	0.69154	0.5627	0.85149	0.01634	-0.4412	0.64949	-0.27048	-0.24511	-0.21243	-0.11786	-0.56634	-0.15346	0.07832	0.69923	0.78922	0.73166	0.63506	0.44198	0.5319	1
	Sig.	0.10824	0.38504	0.08734	0.15333	0.09904	0.26394	0.03692	0.16648	0.85512	0.19127	0.97063	0.05661	0.57146	0.88659	0.39294	0.50048	0.22196	0.31661	0.49134	0.82332	0.01273	0.05682	0.000441011	0.9598	0.15107	0.02227	0.39516	0.44258	0.50743	0.71526	0.05489	0.63395	0.80882	0.01139	0.00227	0.00684	0.00263	0.05104	0.01578	--
lysoPC	Pearson Korr.	0.60909	0.46051	0.5727	0.57117	0.39205	0.49467	0.54081	0.02585	0.27672	0.62057	-0.05421	0.54301	-0.31583	-0.07504	0.29805	-0.09509	0.17695	-0.44589	-0.38564	0.15311	0.67228	0.39142	0.61229	0.01592	-0.25394	0.58097	-0.1681	-0.37341	-0.36973	-0.03633	-0.63397	-0.30283	0.53477	0.45498	0.56064	0.44375	0.83886	0.70005	0.8742	0.43314	1
	Sig.	0.03554	0.13192	0.05163	0.0524	0.2075	0.10206	0.06944	0.93644	0.38392	0.03131	0.86712	0.06809	0.31728	0.81672	0.34673	0.7688	0.58221	0.14627	0.21569	0.63474	0.01662	0.2083	0.03432	0.96085	0.42578	0.0476	0.60152	0.23185	0.23684	0.91075	0.02684	0.33867	0.07323	0.13723	0.05793	0.14845	3.81673e-06	0.000589303	4.70505e-07	0.05643	--
SQDG	Pearson Korr.	0.51588	0.56726	0.26424	0.55379	0.06396	0.57896	0.44394	-0.03497	-0.11083	0.66721	-0.34457	0.17829	0.0937	-0.23384	0.054	-0.15393	-0.3343	0.08204	0.03645	-0.12187	0.38196	0.16195	0.23996	0.31482	0.28226	0.19988	0.03163	-0.33314	-0.20034	0.24195	-0.24116	-0.61181	0.87397	-0.03291	0.17658	0.26895	0.50261	0.54739	0.67178	0.23075	0.65581	1
	Sig.	0.08601	0.05441	0.40659	0.06175	0.84344	0.04855	0.14825	0.91409	0.73166	0.01777	0.27272	0.57932	0.77208	0.46448	0.86763	0.63291	0.28821	0.79991	0.91045	0.70596	0.22048	0.61507	0.45252	0.31891	0.37406	0.53338	0.92227	0.28998	0.53242	0.44867	0.45021	0.0345	0.00020187	0.91914	0.58301	0.39796	0.02391	0.01249	0.00118	0.32767	0.00169	--
MDGD	Pearson Korr.	0.45989	0.24692	0.50737	0.43319	0.40924	0.33509	0.4877	0.17754	0.02359	0.37909	0.01501	0.53069	-0.36233	-0.06346	0.22095	-0.05374	0.3397	-0.40512	-0.53685	0.03068	0.70639	0.40577	0.79421	0.09526	-0.13244	0.58567	-0.43785	-0.35746	-0.3563	-0.13056	-0.73195	-0.44374	0.26381	0.74676	0.85383	0.72673	0.95948	0.68302	0.9174	0.66222	0.8628	0.54876	1
	Sig.	0.13251	0.43911	0.09222	0.15951	0.18649	0.28699	0.10775	0.58093	0.94198	0.22426	0.96308	0.07587	0.24709	0.84466	0.49012	0.86825	0.28	0.19141	0.07191	0.92459	0.01023	0.19062	0.00203	0.76837	0.68159	0.0454	0.15456	0.25397	0.25562	0.6859	0.0068	0.14846	0.40737	0.00526	0.000409011	0.00742	2.41149e-11	0.000902941	1.2563e-08	0.00147	9.83722e-07	0.01222	--
DGDG	Pearson Korr.	0.57083	0.48357	0.51825	0.61926	0.27831	0.52729	0.53581	0.04998	0.022	0.58516	-0.26792	0.47453	-0.03267	-0.27701	0.18567	-0.20133	0.17488	-0.07369	-0.25487	-0.16926	0.58284	0.32987	0.61974	0.396	-0.12331	0.45596	-0.37246	-0.28229	-0.38805	0.09806	-0.68306	-0.35313	0.51206	0.43229	0.58457	0.61622	0.82608	0.75604	0.90685	0.5383	0.87476	0.77674	0.87351	1
	Sig.	0.05257	0.11122	0.08433	0.03177	0.38108	0.07812	0.07257	0.87742	0.9459	0.04564	0.39983	0.11906	0.91973	0.3834	0.56344	0.53036	0.5867	0.81997	0.42403	0.59897	0.04672	0.29504	0.0316	0.20256	0.70261	0.13628	0.23314	0.37401	0.2126	0.76176	0.01435	0.26018	0.08876	0.16048	0.04591	0.03287	7.21862e-06	0.000115168	3.56246e-08	0.01434	4.52987e-07	5.63031e-05	4.9293e-07	--
GlcCer	Pearson Korr.	-0.13606	-0.26605	-0.04452	-0.32614	0.17587	-0.19513	0.02579	0.39917	0.04084	-0.32337	0.28183	0.06288	-0.53789	0.24209	-0.03855	0.09222	0.27927	-0.56366	-0.32616	0.30928	0.24391	0.2503	0.39615	-0.68932	-0.13967	0.26166	0.13534	-0.18606	0.17543	-0.52803	0.08123	-0.29013	-0.44536	0.561	0.54602	0.23005	-0.00841	0.0625	-0.19754	0.36172	-0.23413	-0.29053	0.02483	-0.24709	1
	Sig.	0.6733	0.40325	0.89074	0.30085	0.58456	0.54335	0.93658	0.19863	0.89972	0.30522	0.37483	0.84607	0.07125	0.4484	0.90531	0.7756	0.37936	0.05631	0.30084	0.32796	0.44488	0.43267	0.20237	0.01314	0.66507	0.41134	0.67494	0.5626	0.58551	0.07763	0.80186	0.36031	0.1468	0.05774	0.06627	0.47195	0.97192	0.79351	0.40382	0.11709	0.32045	0.214	0.91724	0.29359	--
GlcADG	Pearson Korr.	0.22599	-0.03465	0.34613	0.19661	0.48001	0.07454	0.29517	0.41248	0.05255	0.11862	0.11985	0.43974	-0.49144	0.1926	0.11123	-0.12484	0.34415	-0.47776	-0.61838	0.19458	0.66547	0.32365	0.66267	0.04875	-0.13474	0.53014	-0.49941	-0.35623	-0.51694	-0.38761	-0.82023	-0.30036	-0.03328	0.7492	0.78646	0.79504	0.81479	0.38514	0.74726	0.46521	0.68547	0.40981	0.82245	0.67731	-0.03463	1
	Sig.	0.48003	0.91486	0.2704	0.54024	0.11426	0.81791	0.35165	0.18269	0.87116	0.7135	0.71063	0.15258	0.10467	0.54871	0.73073	0.69907	0.27335	0.11622	0.03209	0.54451	0.01818	0.30478	0.01886	0.88041	0.67632	0.07624	0.09831	0.25572	0.08525	0.21315	0.00108	0.34283	0.91822	0.00504	0.00241	0.002	1.21685e-05	0.09356	0.000152841	0.03874	0.000850696	0.07274	8.57291e-06	0.00104	0.88476	--
ASG	Pearson Korr.	0.58031	0.11689	0.80789	0.48752	0.81178	0.28541	0.5476	0.31241	0.12701	0.38897	0.60713	0.84226	-0.40902	0.17821	0.64388	0.5759	-0.04705	-0.55825	-0.38374	0.78311	0.70241	0.59147	0.46804	-0.14945	-0.03239	0.79883	-0.10827	-0.30709	-0.21582	-0.07735	-0.45444	0.26284	-0.00763	0.73563	0.5643	0.42728	0.50921	0.27508	0.3494	0.43663	0.44286	0.14761	0.51715	0.35719	0.10743	0.5999	1
	Sig.	0.04791	0.71752	0.00148	0.1079	0.00134	0.36854	0.06533	0.32283	0.69407	0.21141	0.0363	0.000586491	0.18676	0.57948	0.02385	0.05004	0.88456	0.05925	0.21815	0.00259	0.01086	0.0428	0.1249	0.64295	0.9204	0.00183	0.73766	0.33159	0.50051	0.81116	0.13776	0.40916	0.98124	0.00639	0.05597	0.16592	0.02184	0.24047	0.13104	0.05425	0.05052	0.53457	0.01954	0.12208	0.65213	0.00517	--
SG	Pearson Korr.	0.44461	0.00867	0.68558	0.38191	0.67314	0.1713	0.49779	0.23448	-0.03856	0.28086	0.41078	0.72686	-0.35215	-0.00721	0.53016	0.39608	0.20721	-0.55312	-0.66801	0.39906	0.73957	0.50984	0.78666	-0.09777	-0.07578	0.75386	-0.44387	-0.34002	-0.32963	-0.0754	-0.715	-0.18017	0.03333	0.92107	0.86143	0.6599	0.78667	0.49869	0.63487	0.61764	0.64315	0.27039	0.81618	0.6153	0.13902	0.7181	0.82612	1
	Sig.	0.14757	0.97867	0.01386	0.22055	0.01643	0.5945	0.09959	0.46322	0.9053	0.37654	0.18468	0.0074	0.26161	0.98227	0.07622	0.20245	0.51816	0.06212	0.01759	0.19877	0.00597	0.09039	0.0024	0.76244	0.81494	0.00463	0.14832	0.27952	0.2954	0.81585	0.00896	0.57525	0.91811	2.11084e-05	0.000317367	0.01954	3.88832e-05	0.02521	0.00264	0.00371	0.00222	0.2489	1.14338e-05	0.00388	0.55885	0.000362934	7.20364e-06	--
DAG	Pearson Korr.	0.46256	0.02057	0.64635	0.42067	0.74122	0.18435	0.60447	0.43814	0.02346	0.34135	0.3178	0.72869	-0.37387	0.04583	0.51275	0.1515	0.16901	-0.49052	-0.57746	0.38706	0.86126	0.61958	0.87616	-0.02698	-0.19374	0.80809	-0.5397	-0.31374	-0.35872	-0.20565	-0.78401	-0.22061	0.06185	0.86992	0.90059	0.83837	0.88183	0.61452	0.7859	0.49906	0.75855	0.36965	0.85782	0.71649	0.05344	0.7381	0.61804	0.86997
	Sig.	0.12999	0.94941	0.02315	0.17329	0.0058	0.56626	0.03735	0.15425	0.9423	0.27752	0.31411	0.00719	0.23123	0.88754	0.08826	0.63836	0.59952	0.10543	0.04928	0.21386	0.000319172	0.03166	0.000185693	0.93367	0.5463	0.00147	0.07012	0.32067	0.25218	0.52138	0.00254	0.49082	0.84856	0.000234784	6.45775e-05	0.000657868	2.75867e-07	0.00394	4.00426e-05	0.02509	0.000105997	0.10869	1.33065e-06	0.000379511	0.82293	0.000202966	0.00368	6.23812e-07
TAG	Pearson Korr.	0.5128	0.11899	0.59046	0.48778	0.73962	0.2869	0.6472	0.58306	-0.0726	0.41348	0.29248	0.68895	-0.3978	0.19556	0.39604	0.04429	0.05553	-0.37471	-0.38048	0.4005	0.88634	0.63048	0.78536	0.13209	-0.03245	0.76478	-0.45223	-0.36363	-0.32064	-0.22652	-0.69976	-0.24614	0.1424	0.78284	0.84705	0.91686	0.77318	0.57345	0.70835	0.43951	0.67508	0.40902	0.76846	0.68131	0.0349	0.67809	0.56604	0.79807
	Sig.	0.08823	0.71263	0.04325	0.10768	0.00597	0.36593	0.02291	0.04661	0.82258	0.18152	0.35626	0.01321	0.20032	0.54245	0.20251	0.8913	0.86391	0.2301	0.22242	0.19701	0.000123106	0.02796	0.00247	0.68237	0.92025	0.00376	0.13992	0.24527	0.30956	0.47896	0.0113	0.4406	0.65886	0.00261	0.000506867	2.71778e-05	6.40227e-05	0.00821	0.000473602	0.0525	0.00109	0.07334	7.56199e-05	0.000941119	0.88388	0.00102	0.00928	2.48095e-05
FF acid	Pearson Korr.	-0.15573	-0.1802	-0.03497	-0.18574	-0.07279	-0.17643	-0.07867	-0.09738	-0.0818	-0.23365	-0.07597	0.00176	-0.24121	-0.06166	-0.13386	-0.19226	0.74594	-0.35712	-0.62956	-0.37617	0.16904	-0.03739	0.62556	-0.15072	-0.29948	0.10631	-0.43211	-0.17855	-0.17855	-0.21263	-0.50776	-0.48671	-0.1804	0.59297	0.65823	0.38284	0.63766	0.45201	0.59144	0.40017	0.49555	0.19201	0.61234	0.51033	-0.000612406	0.49569	0.07865	0.44219
	Sig.	0.62889	0.57518	0.91409	0.5633	0.82212	0.58335	0.80798	0.76336	0.80047	0.46484	0.81448	0.99567	0.4501	0.84902	0.67833	0.54941	0.00534	0.25446	0.02826	0.22814	0.59944	0.90816	0.02959	0.64008	0.34431	0.74228	0.16067	0.57875	0.57875	0.50701	0.09193	0.10858	0.57476	0.04214	0.01996	0.21933	0.00249	0.04541	0.00602	0.08042	0.02629	0.41738	0.00411	0.0215	0.99796	0.02624	0.74172	0.05091
		G6P; F6P ;M6P	S7P	G1P; M6P	S6P	T6P; L1P; Suc6P	Ino1P; Man1P	UDP-Glc;UDP-Gal	2 deoxy G6P	GDP-glu	GlcN6P	GlcNAc6P	Gly3P	NADP	NAD	FAD	pyridoxamine5P	thiamine5P	ATP	ADP	AMP	AICAR	UMP	UDP	CTP	dTMP	dTTP	dCMP	cAMP	malonate	urea	thiamine	thymidine	beta NMN	cytidine	deoxycytidine	cytosine	PE	PG	PC	PI	lysoPC	SQDG	MDGD	DGDG	GlcCer	GlcADG	ASG	SG
[truncated: 3 more columns]

## Sheet: wood Tuttlingen
G6P; F6P ;M6P	Pearson Korr.	1
	Sig.	--
S7P	Pearson Korr.	0.97058	1
	Sig.	1.65153e-07	--
G1P; M6P	Pearson Korr.	0.66689	0.60264	1
	Sig.	0.01785	0.03808	--
S6P	Pearson Korr.	0.95858	0.93885	0.59894	1
	Sig.	8.95364e-07	6.07452e-06	0.0396	--
T6P; L1P; Suc6P	Pearson Korr.	0.23596	0.15365	0.80463	0.17732	1
	Sig.	0.46033	0.63354	0.0016	0.58142	--
Ino1P; Man1P	Pearson Korr.	0.86784	0.80716	0.834	0.83504	0.60205	1
	Sig.	0.000253275	0.0015	0.000745929	0.000724261	0.03832	--
UDP-Glc;UDP-Gal	Pearson Korr.	0.70778	0.6515	0.85838	0.5397	0.60562	0.74831	1
	Sig.	0.01002	0.02172	0.000351991	0.07012	0.03689	0.00512	--
2 deoxy G6P	Pearson Korr.	0.18625	0.12024	0.79668	0.10954	0.98211	0.55345	0.64184	1
	Sig.	0.5622	0.70972	0.00192	0.7347	1.39938e-08	0.06194	0.02445	--
GDP-glu	Pearson Korr.	0.20251	0.16112	0.74705	0.23099	0.80425	0.52323	0.4367	0.81761	1
	Sig.	0.52791	0.6169	0.00524	0.47009	0.00161	0.08087	0.15577	0.00116	--
GlcN6P	Pearson Korr.	0.8402	0.79333	0.33536	0.90342	-0.0896	0.6757	0.3558	-0.15282	-0.02375	1
	Sig.	0.000623391	0.00207	0.28658	5.6154e-05	0.78184	0.01587	0.25634	0.63539	0.9416	--
GlcNAc6P	Pearson Korr.	0.14501	0.11637	-0.11443	0.22441	0.05876	0.17029	-0.3192	-0.10106	-0.01065	0.15687	1
	Sig.	0.65295	0.71874	0.72326	0.48318	0.85605	0.59671	0.31187	0.75464	0.9738	0.62633	--
Gly3P	Pearson Korr.	0.66841	0.57602	0.65979	0.71285	0.36151	0.61244	0.60318	0.33862	0.46883	0.66336	-0.098	1
	Sig.	0.01749	0.04998	0.01957	0.00926	0.24824	0.03426	0.03787	0.28163	0.12418	0.01869	0.76189	--
NADP	Pearson Korr.	0.07605	-1.72663e-05	0.48316	-0.01049	0.55552	0.41834	0.38782	0.60546	0.57552	-0.1167	-0.13764	0.02354	1
	Sig.	0.81427	0.99996	0.11156	0.97419	0.06077	0.17593	0.21288	0.03695	0.05023	0.71796	0.66969	0.94211	--
NAD	Pearson Korr.	-0.28533	-0.20313	-0.07648	-0.26214	0.0839	-0.14443	-0.32904	0.02678	0.07233	-0.47764	0.37137	-0.5989	0.08515	1
	Sig.	0.36867	0.52662	0.81325	0.41046	0.79544	0.65426	0.29633	0.93416	0.82324	0.11631	0.23461	0.03962	0.79246	--
FAD	Pearson Korr.	0.14642	0.09235	0.6662	0.05533	0.86427	0.43399	0.58863	0.89712	0.69602	-0.21105	-0.1548	0.24259	0.41878	-0.01071	1
	Sig.	0.64978	0.7753	0.01801	0.86439	0.000287604	0.15865	0.04406	7.62145e-05	0.01193	0.51025	0.63096	0.44743	0.17542	0.97366	--
pyridoxamine5P	Pearson Korr.	0.5609	0.64287	0.34371	0.56176	0.22407	0.57011	0.35089	0.23247	0.19187	0.47233	0.16679	0.26381	0.16064	-0.26184	0.11913	1
	Sig.	0.0578	0.02415	0.274	0.05733	0.48387	0.05294	0.26344	0.46718	0.55024	0.12102	0.60439	0.40737	0.61797	0.41101	0.71231	--
thiamine5P	Pearson Korr.	-0.04586	-0.00177	-0.04255	0.13328	-0.16394	-0.04001	-0.3421	-0.16173	0.41915	0.14573	0.14382	0.206	0.01248	0.03751	-0.22337	0.04654	1
	Sig.	0.88745	0.99564	0.89553	0.67966	0.61068	0.90174	0.2764	0.61554	0.17501	0.65132	0.65564	0.52065	0.96929	0.90787	0.48527	0.88579	--
ATP	Pearson Korr.	0.15276	0.13675	0.66856	0.13003	0.68734	0.45051	0.45433	0.72888	0.81671	-0.1286	-0.22901	0.20169	0.50809	0.24484	0.78856	-0.03576	0.20077	1
	Sig.	0.63553	0.67173	0.01746	0.68712	0.01352	0.14163	0.13787	0.00716	0.00119	0.6904	0.47402	0.52962	0.09169	0.44311	0.00231	0.91215	0.53153	--
ADP	Pearson Korr.	-0.25609	-0.36217	0.2005	-0.4473	0.48672	-0.00155	0.38206	0.53949	0.15451	-0.49734	-0.30483	-0.15931	0.50506	0.01112	0.54631	-0.35538	-0.61645	0.30422	1
	Sig.	0.42173	0.24732	0.53209	0.14484	0.10856	0.99618	0.22035	0.07025	0.6316	0.09994	0.33534	0.62091	0.09397	0.97263	0.0661	0.25695	0.03278	0.33635	--
AMP	Pearson Korr.	0.45337	0.44979	0.10595	0.30353	-0.01026	0.42812	0.3146	-0.01934	-0.16275	0.2938	0.18544	-0.21443	0.17781	0.04229	0.14393	0.28037	-0.28297	0.13899	0.12316	1
	Sig.	0.13881	0.14235	0.74312	0.33751	0.97475	0.165	0.31927	0.95243	0.6133	0.35399	0.56392	0.50333	0.58035	0.89616	0.65541	0.37741	0.37282	0.6666	0.70296	--
AICAR	Pearson Korr.	0.70123	0.76047	0.61436	0.66543	0.2432	0.51442	0.66576	0.24705	0.21775	0.45689	-0.14145	0.65709	-0.13715	-0.23767	0.14221	0.51181	-0.08102	0.05463	-0.24094	-0.10176	1
	Sig.	0.01105	0.00409	0.03355	0.01819	0.44625	0.08706	0.01811	0.43886	0.4966	0.13539	0.66102	0.02025	0.6708	0.45699	0.6593	0.08895	0.80236	0.8661	0.45063	0.75299	--
UMP	Pearson Korr.	0.6043	0.57025	0.77477	0.45082	0.63946	0.74389	0.86761	0.67853	0.42164	0.26565	-0.28351	0.33085	0.41816	-0.16813	0.74171	0.38848	-0.38628	0.62626	0.3895	0.55219	0.39718	1
	Sig.	0.03742	0.05287	0.00308	0.14132	0.02516	0.00554	0.000255431	0.01527	0.17219	0.404	0.37187	0.29352	0.17613	0.60145	0.00576	0.21204	0.21486	0.02935	0.21073	0.06266	0.20109	--
UDP	Pearson Korr.	0.04455	-0.07673	0.57802	0.0122	0.75789	0.35402	0.45402	0.75835	0.56475	-0.01153	-0.20875	0.42498	0.27563	-0.28773	0.65153	0.04436	-0.14242	0.45061	0.42264	-0.18288	0.08411	0.47432	1
	Sig.	0.89066	0.81265	0.04901	0.96997	0.00429	0.25889	0.13817	0.00425	0.05573	0.97163	0.51499	0.16846	0.38587	0.36448	0.02171	0.89113	0.65883	0.14153	0.17106	0.56941	0.79496	0.11924	--
CTP	Pearson Korr.	0.2046	0.19042	0.19157	0.35771	-0.09754	0.16443	0.01566	-0.09091	0.37113	0.34778	-0.15547	0.52715	0.04334	-0.09099	-0.12555	-0.2227	0.65304	0.31178	-0.32094	-0.33414	0.16447	-0.15446	-0.13386	1
	Sig.	0.52355	0.55333	0.55088	0.25361	0.76298	0.60959	0.96147	0.77873	0.23494	0.26797	0.62945	0.07822	0.89362	0.77854	0.69743	0.48662	0.02131	0.32387	0.30908	0.28844	0.60949	0.63172	0.67833	--
dTMP	Pearson Korr.	-0.04357	-0.03219	0.1295	0.12794	0.06953	0.08344	-0.00195	0.13128	0.38896	0.20852	-0.41625	0.4794	0.08545	-0.35967	0.03795	0.04137	0.47109	0.25086	-0.16963	-0.53779	0.11655	-0.07876	0.24507	0.70336	1
	Sig.	0.89305	0.92089	0.68834	0.69192	0.83	0.79656	0.99521	0.68423	0.21142	0.51545	0.17832	0.11478	0.79175	0.25084	0.90679	0.89841	0.12213	0.43161	0.59816	0.07131	0.71831	0.80777	0.44265	0.01071	--
dTTP	Pearson Korr.	0.83275	0.77947	0.69807	0.75726	0.45089	0.80878	0.75561	0.41064	0.21025	0.6836	0.06018	0.63508	0.09365	-0.43231	0.30302	0.66957	-0.28185	0.06746	-0.06289	0.32104	0.67808	0.67702	0.44311	-0.18469	-0.08494	1
	Sig.	0.000772755	0.0028	0.01158	0.00434	0.14125	0.00145	0.00448	0.18485	0.5119	0.01424	0.85261	0.0265	0.77222	0.16046	0.33837	0.01723	0.37479	0.835	0.84605	0.30893	0.01537	0.01559	0.14911	0.56553	0.79295	--
dCMP	Pearson Korr.	0.15127	0.24289	0.07277	0.05098	-0.26884	-0.19315	0.28458	-0.21105	-0.28658	-0.02308	-0.44892	0.13771	-0.37915	-0.10583	-0.22136	-0.01256	-0.20722	-0.25756	-0.11973	-0.21555	0.64919	0.00656	-0.19723	-0.04213	-0.15354	0.15329	1
	Sig.	0.63887	0.44686	0.82218	0.87497	0.39816	0.54753	0.37	0.51026	0.36649	0.94324	0.14322	0.66954	0.22417	0.74342	0.48931	0.9691	0.51814	0.41898	0.71091	0.50106	0.02235	0.98386	0.53894	0.89656	0.63378	0.63434	--
cAMP	Pearson Korr.	-0.09854	-0.03941	-0.01213	-0.16254	-0.1172	0.00368	-0.01586	-0.09091	-0.15879	-0.15282	-0.25322	-0.52131	0.21618	0.5636	-0.12555	-0.2227	-0.16173	0.24286	0.14943	0.36271	-0.24083	0.19079	-0.13386	-0.09091	-0.19188	-0.18469	0.04511	1
	Sig.	0.76062	0.9032	0.97016	0.61375	0.71681	0.99093	0.96097	0.77873	0.62208	0.63539	0.42713	0.08219	0.49977	0.05634	0.69743	0.48662	0.61554	0.44692	0.64299	0.24656	0.45085	0.55253	0.67833	0.77873	0.55021	0.56553	0.88929	--
malonate	Pearson Korr.	-0.30698	-0.40105	-0.30912	-0.26771	-0.05415	-0.28314	-0.41469	-0.15782	-0.27566	-0.26529	0.49573	-0.27608	0.02965	0.33701	-0.21796	-0.38661	-0.28078	-0.38591	0.1827	-0.24626	-0.34971	-0.47387	-0.23238	-0.15782	-0.33311	-0.32063	-0.23267	-0.15782	1
	Sig.	0.33176	0.19633	0.32824	0.40021	0.86726	0.37251	0.18012	0.62423	0.38582	0.40464	0.10121	0.38506	0.92711	0.28407	0.49617	0.21445	0.3767	0.21534	0.56981	0.44038	0.26514	0.11964	0.46736	0.62423	0.29003	0.30958	0.46678	0.62423	--
urea	Pearson Korr.	0.74691	0.74544	0.49743	0.71839	0.40288	0.8092	0.55342	0.35422	0.16476	0.6239	0.29905	0.40728	0.16916	-0.24017	0.25274	0.80616	-0.27518	0.02753	-0.0699	0.42911	0.51653	0.57028	0.17266	-0.1788	-0.01595	0.8125	-0.15978	-0.1788	-0.17561	1
	Sig.	0.00525	0.00539	0.09987	0.00849	0.19411	0.00143	0.06196	0.25861	0.60885	0.03015	0.34505	0.18882	0.59918	0.45213	0.42805	0.00154	0.38668	0.93232	0.8291	0.16392	0.08554	0.05286	0.59153	0.5782	0.96075	0.00132	0.61987	0.5782	0.58512	--
thiamine	Pearson Korr.	-0.2549	-0.30147	-0.28905	-0.17671	-0.02096	-0.23435	-0.46177	-0.15682	-0.23249	-0.24281	0.66524	-0.28263	-0.18967	0.53034	-0.19168	-0.35416	-0.21021	-0.31149	0.02844	-0.23429	-0.25183	-0.48124	-0.25352	-0.12438	-0.33872	-0.30883	-0.22548	-0.11957	0.91367	-0.10354	1
	Sig.	0.42397	0.34096	0.36219	0.58274	0.94844	0.46348	0.13073	0.62646	0.46713	0.44701	0.01824	0.37343	0.55491	0.0761	0.55065	0.2587	0.51198	0.32434	0.93009	0.4636	0.42976	0.1132	0.42657	0.70014	0.28148	0.32871	0.48104	0.71129	3.26222e-05	0.7488	--
thymidine	Pearson Korr.	-0.32065	-0.25497	-0.35894	-0.40812	-0.35965	-0.37654	-0.16752	-0.25795	-0.30954	-0.21219	-0.42078	-0.44603	-0.09964	-0.18208	-0.1365	0.03633	0.02055	-0.10408	-0.02219	0.28955	-0.33249	0.03155	0.02464	-0.42079	-0.17889	-0.12948	0.13543	0.34169	-0.52891	-0.3096	-0.61193	1
	Sig.	0.30954	0.42385	0.25187	0.18782	0.25086	0.22765	0.60279	0.41825	0.32754	0.50792	0.17316	0.14613	0.75802	0.57114	0.67228	0.91074	0.94945	0.74753	0.94543	0.36132	0.29099	0.92247	0.9394	0.17315	0.57801	0.68837	0.67474	0.27702	0.07704	0.32744	0.03445	--
beta NMN	Pearson Korr.	0.9034	0.92407	0.4762	0.91327	-0.02453	0.65043	0.54741	-0.05357	0.04414	0.85097	0.03363	0.70799	-0.13866	-0.39323	-0.13302	0.57677	0.0749	-0.10214	-0.47636	0.16883	0.82676	0.32762	-0.12334	0.32295	0.13645	0.72628	0.38831	-0.21835	-0.32869	0.6349	-0.27813	-0.30645	1
	Sig.	5.62131e-05	1.74851e-05	0.11758	3.3371e-05	0.93968	0.02201	0.06545	0.86866	0.89167	0.000448351	0.91735	0.00998	0.66737	0.20601	0.68025	0.04962	0.81706	0.75209	0.11744	0.5999	0.000911574	0.29854	0.70253	0.30589	0.6724	0.00748	0.21226	0.49537	0.29687	0.02655	0.3814	0.33264	--
cytidine	Pearson Korr.	-0.14842	-0.19122	-0.14569	-0.02132	0.11061	-0.05797	-0.46935	-0.04219	0.02746	-0.11525	0.83362	-0.16261	-0.06737	0.53478	-0.15821	-0.11453	0.09919	-0.20329	-0.18871	-0.24489	-0.21412	-0.47315	-0.14968	-0.05413	-0.25676	-0.18717	-0.38191	-0.20256	0.79038	0.01028	0.90268	-0.59934	-0.19003	1
	Sig.	0.64527	0.55162	0.65143	0.94757	0.73219	0.85797	0.12371	0.89643	0.9325	0.72135	0.000753902	0.6136	0.8352	0.07323	0.62337	0.72303	0.75907	0.52628	0.55695	0.443	0.50397	0.12029	0.64244	0.8673	0.42048	0.56023	0.22054	0.5278	0.00222	0.9747	5.82769e-05	0.03944	0.55415	--
deoxycytidine	Pearson Korr.	-0.28705	-0.28935	-0.2209	-0.18493	0.14519	-0.0967	-0.4913	0.05204	0.03084	-0.15114	0.64816	-0.30169	-0.01541	0.25899	-0.09885	0.28229	0.1367	-0.25889	-0.23909	-0.13525	-0.32832	-0.34545	0.16754	-0.46721	-0.21391	-0.00113	-0.46717	-0.16797	0.34411	0.12783	0.41265	0.03907	-0.32275	0.6548	1
	Sig.	0.36566	0.36167	0.49022	0.56503	0.65255	0.76498	0.10478	0.8724	0.92419	0.63916	0.02264	0.34059	0.96209	0.41631	0.75987	0.37402	0.67183	0.41649	0.45421	0.67514	0.29745	0.27142	0.60273	0.12566	0.5044	0.99721	0.1257	0.6018	0.27341	0.69216	0.18249	0.90405	0.3062	0.02085	--
cytosine	Pearson Korr.	-0.02889	-0.0174	-0.06875	-0.08575	-0.13846	-0.0804	0.18535	-0.03315	-0.22119	0.1508	-0.60043	0.13573	-0.04544	-0.72216	-0.07292	0.34219	-0.18437	-0.28247	0.03453	-0.05521	0.12579	0.16255	0.33184	-0.29574	0.24953	0.32463	0.25755	-0.08952	-0.49601	0.12007	-0.67269	0.62827	0.11455	-0.68122	-0.04555	1
	Sig.	0.92898	0.95721	0.83187	0.79103	0.66783	0.80384	0.56412	0.91853	0.48965	0.63991	0.03898	0.67404	0.88848	0.00799	0.82182	0.27626	0.56621	0.3737	0.91516	0.86469	0.69688	0.61373	0.292	0.35067	0.43412	0.30324	0.41899	0.78203	0.101	0.71012	0.01653	0.02868	0.72297	0.01472	0.88821	--
PE	Pearson Korr.	0.2637	0.25803	0.32545	0.45525	0.26099	0.34799	-0.02396	0.1826	0.48371	0.32767	0.37859	0.52982	0.09935	0.09182	-0.07119	0.24374	0.4981	0.07799	-0.41658	-0.52385	0.37145	-0.23298	0.03457	0.58091	0.50388	0.1324	-0.15554	-0.3753	0.20912	0.26598	0.31075	-0.75298	0.38738	0.53192	0.23242	-0.3682	1
	Sig.	0.40757	0.41811	0.30194	0.13697	0.41259	0.26767	0.94108	0.57001	0.1111	0.29846	0.22492	0.07644	0.75869	0.77656	0.82598	0.44521	0.09934	0.80962	0.17794	0.08045	0.2345	0.46618	0.91506	0.04763	0.09487	0.68167	0.6293	0.22931	0.51422	0.40338	0.32556	0.0047	0.21346	0.07507	0.46727	0.23894	--
PG	Pearson Korr.	-0.44275	-0.42129	-0.02145	-0.32006	0.29619	-0.15789	-0.18259	0.33353	0.29699	-0.25546	-0.20858	0.08107	0.06604	-0.1336	0.14496	0.10973	0.12816	0.05038	0.08111	-0.65728	-0.06424	-0.1832	0.52387	0.01188	0.64438	-0.09232	-0.20537	-0.19294	-0.08973	-0.00838	-0.06647	-0.00436	-0.30145	0.02566	0.38545	0.38479	0.2668	1
	Sig.	0.14947	0.17259	0.94724	0.31048	0.3499	0.62408	0.57004	0.28938	0.34854	0.42292	0.51533	0.80223	0.83843	0.67891	0.65307	0.73425	0.69141	0.87644	0.80213	0.0202	0.84278	0.56874	0.08043	0.97076	0.02371	0.77536	0.52196	0.54798	0.78153	0.97938	0.83738	0.98927	0.341	0.9369	0.21593	0.21679	0.25548	--
PC	Pearson Korr.	0.11281	0.10072	0.34679	0.30098	0.40757	0.31986	-0.0037	0.35247	0.56613	0.18998	0.24126	0.48655	0.19112	0.06755	0.08137	0.21545	0.4071	0.18123	-0.22646	-0.6017	0.28146	-0.16106	0.24566	0.5104	0.63632	0.10178	-0.25482	-0.33118	0.16114	0.26041	0.25255	-0.69465	0.21444	0.45329	0.27146	-0.24113	0.92998	0.53968	1
	Sig.	0.72704	0.75547	0.26944	0.34178	0.18847	0.3108	0.99089	0.26114	0.055	0.55426	0.45001	0.10871	0.55183	0.83477	0.80152	0.50127	0.18903	0.57297	0.47909	0.03847	0.37548	0.61703	0.44153	0.08998	0.02611	0.75295	0.42413	0.29301	0.61685	0.41366	0.42841	0.01217	0.50332	0.13889	0.39339	0.45025	2.9762e-09	0.01405	--
PI	Pearson Korr.	-0.15918	-0.22637	-0.00207	-0.05525	0.35806	0.03236	-0.26762	0.22525	0.09175	-0.12357	0.65066	-0.01319	-0.01669	0.2968	0.04613	0.01444	-0.16188	-0.20569	0.0407	-0.37941	-0.09145	-0.29356	0.21882	-0.22423	-0.09555	0.03976	-0.36758	-0.31659	0.72042	0.20635	0.80203	-0.60092	-0.19339	0.86517	0.70091	-0.36092	0.45275	0.44068	0.54526	1
	Sig.	0.62121	0.47926	0.99491	0.86459	0.25311	0.92046	0.40038	0.4815	0.77672	0.70202	0.02195	0.96755	0.95893	0.34887	0.8868	0.96447	0.61522	0.52129	0.90005	0.22383	0.77744	0.35441	0.49443	0.48355	0.7677	0.90236	0.2398	0.31606	0.00822	0.51993	0.0017	0.03878	0.54702	0.00027866	0.01111	0.24906	0.04501	0.05181	0.0129	--
lysoPC	Pearson Korr.	0.62039	0.5938	0.20479	0.68641	-0.09783	0.50765	0.0989	-0.22482	-0.11487	0.66893	0.52511	0.29193	-0.01481	0.1665	-0.43388	0.24288	0.04665	-0.26959	-0.40883	0.15132	0.34809	-0.06546	-0.31282	0.25912	-0.10538	0.37926	-0.00162	0.08668	0.29837	0.47668	0.37343	-0.56998	0.63279	0.45298	0.07318	-0.38043	0.60932	-0.22619	0.43616	0.2499	1
	Sig.	0.03137	0.04178	0.52315	0.01369	0.76229	0.09202	0.75976	0.48236	0.72224	0.01737	0.07959	0.35719	0.96358	0.60502	0.15877	0.44688	0.88552	0.39678	0.18698	0.63875	0.26751	0.83983	0.32217	0.41607	0.74447	0.22403	0.99602	0.7888	0.34619	0.11716	0.23183	0.05301	0.02722	0.13919	0.82119	0.22249	0.00435	0.33759	0.05454	0.28797	--
SQDG	Pearson Korr.	-0.14031	-0.12894	-0.261	0.05951	-0.06814	-0.01689	-0.52428	-0.15831	0.09656	0.16001	0.62739	0.03405	-0.08367	0.09257	-0.38664	0.24274	0.50743	-0.31556	-0.46446	-0.33372	-0.17723	-0.57579	-0.05397	0.15672	0.29184	-0.10957	-0.4791	-0.31106	0.23961	0.16447	0.35126	-0.27349	-0.01973	0.60547	0.70509	-0.14905	0.49794	0.52646	0.55745	0.61031	0.1996	1
	Sig.	0.6636	0.68962	0.41257	0.85424	0.83333	0.95845	0.08015	0.62313	0.76531	0.61935	0.02897	0.91633	0.79601	0.77478	0.21441	0.44715	0.09219	0.31772	0.1282	0.28909	0.58161	0.0501	0.86769	0.62667	0.35736	0.73463	0.11505	0.32505	0.45321	0.60949	0.26289	0.38973	0.95148	0.03695	0.01043	0.64386	0.02547	0.01709	0.01066	0.00427	0.39885	--
MDGD	Pearson Korr.	-0.03132	-0.03662	0.1923	0.14667	0.41235	0.24486	-0.15029	0.35529	0.49951	0.10949	0.37411	0.28736	0.19214	0.02159	0.07258	0.3957	0.39414	0.0551	-0.24174	-0.48711	0.07978	-0.19879	0.35737	0.16707	0.4957	0.13979	-0.43577	-0.36083	0.10781	0.32704	0.1913	-0.40074	0.03473	0.47707	0.63597	-0.03174	0.66987	0.69132	0.78452	0.70356	0.20543	0.84619	1
	Sig.	0.92303	0.91003	0.54933	0.64922	0.18284	0.44305	0.64105	0.25707	0.09824	0.7348	0.23091	0.36512	0.54967	0.9469	0.82263	0.20292	0.20488	0.86496	0.44907	0.10824	0.80532	0.53567	0.2541	0.60377	0.10124	0.66479	0.15676	0.24919	0.73877	0.29945	0.55145	0.19671	0.91467	0.11681	0.02622	0.92199	0.00123	0.000735926	4.22041e-05	0.000537781	0.38492	2.58153e-06	--
DGDG	Pearson Korr.	-0.02613	-0.02731	0.23759	0.08876	0.41529	0.26656	0.05245	0.43117	0.44814	0.13266	-0.02967	0.31365	0.30837	-0.28023	0.15893	0.51541	0.22673	0.07466	-0.06922	-0.40295	0.11677	0.03103	0.52101	0.04822	0.61756	0.27348	-0.3331	-0.27442	-0.17848	0.38874	-0.19974	-0.09289	0.05297	0.03832	0.45958	0.41444	0.43091	0.81686	0.6234	0.48751	0.00641	0.69986	0.89819	1
	Sig.	0.93575	0.93286	0.45714	0.78385	0.17943	0.40232	0.87139	0.16168	0.14399	0.68108	0.92707	0.32082	0.32947	0.37766	0.62175	0.08634	0.47855	0.81763	0.83073	0.19402	0.71779	0.92373	0.0824	0.88171	0.03238	0.38973	0.29004	0.38805	0.5789	0.2117	0.53367	0.77401	0.87012	0.90588	0.13281	0.18041	0.05786	1.10882e-05	0.00332	0.02923	0.97861	0.00059214	7.67137e-08	--
GlcCer	Pearson Korr.	-0.52016	-0.54888	-0.24022	-0.48076	0.16259	-0.28953	-0.46587	0.08591	-0.05175	-0.57438	0.40613	-0.59886	0.15872	0.74643	0.06508	-0.42635	-0.23927	0.04575	0.30212	-0.12997	-0.5427	-0.28329	-0.07898	-0.25958	-0.31664	-0.4888	-0.40577	0.26794	0.76732	-0.2666	0.80569	-0.31199	-0.66061	0.72136	0.44131	-0.59648	0.06091	0.1396	0.17077	0.66932	0.08896	0.28462	0.28515	0.08452	1
	Sig.	0.08299	0.06458	0.45203	0.11361	0.61365	0.36136	0.1269	0.79065	0.8731	0.05079	0.19019	0.03964	0.62222	0.00529	0.84073	0.16694	0.45386	0.88772	0.33987	0.68725	0.06828	0.37225	0.80724	0.4152	0.31597	0.10684	0.19062	0.39979	0.00358	0.40225	0.00156	0.32353	0.01936	0.0081	0.15095	0.04064	0.79863	0.55721	0.47161	0.00125	0.70916	0.22388	0.22299	0.72314	--
GlcADG	Pearson Korr.	0.10449	0.12179	-0.14223	0.17705	-0.18135	0.092	-0.3278	-0.2222	0.10907	0.18277	0.5484	-0.12883	0.27006	0.12698	-0.31428	0.3874	0.57921	-0.14804	-0.49536	0.19953	-0.20406	-0.2914	-0.39925	0.05479	-0.17383	-0.066	-0.36145	-0.14544	0.13216	0.08914	0.06857	0.03505	0.09283	0.37626	0.47713	-0.21963	0.22029	-0.18618	0.07571	0.12383	0.25033	0.4304	0.36229	0.26433	0.17558	1
	Sig.	0.74656	0.70614	0.65924	0.582	0.5727	0.77613	0.29826	0.48762	0.73581	0.56966	0.06487	0.68986	0.39594	0.69412	0.3198	0.21343	0.04844	0.64611	0.10151	0.53411	0.52468	0.35811	0.19853	0.86572	0.589	0.83853	0.24832	0.65198	0.68221	0.78295	0.8323	0.91389	0.77415	0.22803	0.11677	0.49279	0.35069	0.43192	0.75108	0.60296	0.2871	0.05818	0.11647	0.26009	0.45904	--
ASG	Pearson Korr.	0.77274	0.7928	0.22793	0.80436	-0.141	0.58566	0.3201	-0.18457	0.02584	0.78948	0.29963	0.51887	-0.074	-0.27085	-0.22924	0.47664	0.23531	-0.1102	-0.4259	0.34925	0.49679	0.14849	-0.34578	0.4288	0.14524	0.44371	0.01958	-0.22204	-0.23904	0.61559	-0.1484	-0.36918	0.8171	-0.05151	-0.26981	-0.13825	0.35043	-0.4298	0.14541	-0.31837	0.58388	-0.21362	-0.20049	-0.26063	-0.55072	0.00349	1
	Sig.	0.00321	0.0021	0.47616	0.00161	0.66204	0.04541	0.31042	0.56579	0.93647	0.00226	0.34407	0.08389	0.81921	0.39449	0.47355	0.11719	0.46159	0.73315	0.16744	0.26582	0.10037	0.64511	0.27092	0.16425	0.65244	0.14848	0.95184	0.48793	0.45431	0.03309	0.64531	0.2376	0.00118	0.87368	0.39638	0.6683	0.12983	0.05858	0.54075	0.1713	0.00687	0.36582	0.39669	0.26707	0.01186	0.98834	--
SG	Pearson Korr.	0.38603	0.38803	0.31811	0.47612	0.24226	0.46605	0.30341	0.24843	0.3342	0.54312	-0.02559	0.66324	0.01539	-0.57025	0.05376	0.58898	0.24997	-0.02014	-0.23506	-0.20746	0.45224	0.14355	0.38046	0.27083	0.6455	0.5184	-0.10215	-0.43738	-0.43403	0.58892	-0.38067	-0.1753	0.51085	-0.19016	0.08929	0.43198	0.38317	0.55295	0.50413	0.07126	0.14303	0.29078	0.43941	0.59078	-0.50058	-0.20161	0.40306	1
	Sig.	0.21518	0.21261	0.31361	0.11765	0.44807	0.12674	0.3377	0.43622	0.28836	0.06802	0.93709	0.01872	0.96215	0.05287	0.86821	0.0439	0.4333	0.95047	0.46209	0.51764	0.13992	0.65625	0.22245	0.39453	0.02339	0.08422	0.75209	0.15505	0.1586	0.04393	0.22217	0.5858	0.08965	0.55386	0.78258	0.16081	0.09539	0.01145	0.02342	0.76528	0.54746	0.21359	0.05257	0.00609	0.02458	0.39401	0.07805	--
DAG	Pearson Korr.	0.38738	0.39043	0.19515	0.5326	0.09473	0.31231	0.02845	-0.01364	0.14278	0.41675	0.48378	0.51528	-0.24968	0.0541	-0.1714	0.1774	0.17576	-0.1685	-0.37857	-0.36701	0.5044	-0.22885	-0.13956	0.44527	0.27908	0.21396	0.0346	-0.43249	0.29793	0.38877	0.47867	-0.85147	0.52782	0.53826	0.07463	-0.43057	0.82313	0.09444	0.73712	0.45136	0.71094	0.32874	0.4302	0.1844	0.05605	0.08311	0.53378	0.40849
	Sig.	0.21344	0.20955	0.54331	0.07463	0.76964	0.323	0.93007	0.96645	0.658	0.17775	0.11103	0.08644	0.43384	0.86737	0.59429	0.58124	0.58479	0.60064	0.22495	0.24058	0.09447	0.47433	0.66532	0.1469	0.37971	0.50431	0.915	0.16026	0.34695	0.21167	0.11542	0.00044127	0.07777	0.07102	0.8177	0.16233	8.30441e-06	0.69206	0.000209043	0.04576	0.000441765	0.15701	0.05832	0.43642	0.81442	0.72757	0.01535	0.07376
TAG	Pearson Korr.	0.61948	0.64082	0.27169	0.77046	0.0281	0.51444	0.13964	-0.05663	0.13202	0.70159	0.38429	0.60746	-0.16669	-0.14376	-0.20715	0.48007	0.24532	-0.15879	-0.55656	-0.1651	0.58984	-0.05097	-0.1725	0.46751	0.36679	0.42562	0.000475023	-0.38308	0.05587	0.6026	0.19047	-0.68606	0.75895	0.32164	0.0356	-0.20288	0.74127	0.13474	0.67463	0.31464	0.71177	0.36411	0.46314	0.32887	-0.09338	0.15578	0.57724	0.5577
	Sig.	0.03169	0.02475	0.39298	0.00336	0.93091	0.08704	0.66514	0.86122	0.68255	0.011	0.21744	0.03617	0.60461	0.65579	0.51829	0.1142	0.44217	0.62208	0.06019	0.6081	0.04352	0.87499	0.59188	0.12539	0.24089	0.16775	0.99883	0.21902	0.86308	0.0381	0.5532	0.01376	0.00421	0.30796	0.91253	0.52713	0.000184186	0.57116	0.0011	0.17665	0.000431939	0.11451	0.03973	0.15684	0.69538	0.51194	0.0077	0.01062
FF acid	Pearson Korr.	-0.4143	-0.46801	-0.05474	-0.47333	0.34254	-0.15685	0.08094	0.41132	0.13081	-0.38733	-0.24066	-0.02312	0.33826	-0.36087	0.28853	0.06613	-0.31445	-0.08179	0.61599	-0.29489	-0.17903	0.01561	0.46815	-0.3238	0.2531	-0.02951	-0.20828	-0.3238	0.09154	0.08304	-0.07508	0.05202	-0.39404	-0.13171	0.18738	0.46691	-0.01252	0.64385	0.20724	0.1914	-0.18224	0.10924	0.26051	0.46421	0.05622	-0.14937	-0.16795	0.43693
	Sig.	0.18057	0.12493	0.86581	0.12012	0.27575	0.62638	0.80254	0.18405	0.68533	0.21352	0.45117	0.94315	0.28218	0.24914	0.36309	0.83821	0.31951	0.80051	0.03295	0.35212	0.57772	0.9616	0.1248	0.30454	0.42736	0.92747	0.51595	0.30454	0.77723	0.7975	0.81663	0.87245	0.205	0.68325	0.55978	0.12594	0.95823	0.00219	0.38066	0.41888	0.44191	0.64662	0.26729	0.03922	0.81387	0.52966	0.47907	0.05407
		G6P; F6P ;M6P	S7P	G1P; M6P	S6P	T6P; L1P; Suc6P	Ino1P; Man1P	UDP-Glc;UDP-Gal	2 deoxy G6P	GDP-glu	GlcN6P	GlcNAc6P	Gly3P	NADP	NAD	FAD	pyridoxamine5P	thiamine5P	ATP	ADP	AMP	AICAR	UMP	UDP	CTP	dTMP	dTTP	dCMP	cAMP	malonate	urea	thiamine	thymidine	beta NMN	cytidine	deoxycytidine	cytosine	PE	PG	PC	PI	lysoPC	SQDG	MDGD	DGDG	GlcCer	GlcADG	ASG	SG
[truncated: 3 more columns]
